# Supplementary material for: Prioritising Data Quality Governance for AI in Prostate Cancer: A Methodological Proof-of-Concept Study Using Neural Networks for Risk Stratification
Source: Diagnostics (Basel). 2026 May 10;16(10):1454. doi: 10.3390/diagnostics16101454 (PMC13205476; doi:10.3390/diagnostics16101454)
Supplement: Supplementary file 1 [file diagnostics-16-01454-s001.zip]

Archive with 9 entries (9 files):
- S1 Artificial Neural Network_50_50.xml
- S2 Artificial Neural Network_60_40.xml
- S3 Artificial Neural Network_20_80.xml
- S4 OUTPUT39_61.pdf
- S4 OUTPUT39_61.png
- S5 OUTPUT34_66.pdf
- S5 OUTPUT34_66.png
- s6 OUTPUT20_80.pdf
- s6 OUTPUT20_80.png
