# Supplementary material for: Prioritising Data Quality Governance for AI in Prostate Cancer: A Methodological Proof-of-Concept Study Using Neural Networks for Risk Stratification
Source: Diagnostics (Basel). 2026 May 10;16(10):1454. doi: 10.3390/diagnostics16101454 (PMC13205476; doi:10.3390/diagnostics16101454)
Supplement: Supplementary file 1 [file diagnostics-16-01454-s001.zip › S1 Artificial Neural Network_50_50.xml]

<?xml version="1.0" encoding="UTF-8" ?>

<PMML
	version="4.3"
	xmlns="http://www.dmg.org/PMML-4_3"
	xmlns:xsi="http://www.w3.org/2001/XMLSchema-instance"
	xsi:schemaLocation="http://www.dmg.org/PMML-4_3 pmml-4-3.xsd">
	<Header
		copyright="Copyright (c) IBM Corp. 1989, 2023.">
		<Application
			name="IBM SPSS Statistics"
			version="29.0.2.0"/>
		<Timestamp>Mon Nov 11 22:49:54 2024</Timestamp>
	</Header>
	<DataDictionary
		numberOfFields="12">
		<DataField
			name="GRUPODERIESGO"
			displayName="GRUPO DE RIESGO (D´amico)"
			optype="categorical"
			dataType="string">
			<Value
				value="Alto"/>
			<Value
				value="Intermedio"/>
		</DataField>
		<DataField
			name="PSAALDX"
			displayName="PSA AL DX"
			optype="categorical"
			dataType="double">
			<Value
				value="2"/>
			<Value
				value="4"/>
			<Value
				value="5"/>
			<Value
				value="6"/>
			<Value
				value="7"/>
			<Value
				value="8"/>
			<Value
				value="9"/>
			<Value
				value="10"/>
			<Value
				value="11"/>
			<Value
				value="12"/>
			<Value
				value="13"/>
			<Value
				value="16"/>
			<Value
				value="19"/>
			<Value
				value="20"/>
			<Value
				value="48"/>
			<Value
				value="69"/>
		</DataField>
		<DataField
			name="ISUPBX"
			displayName="ISUP BX"
			optype="categorical"
			dataType="double">
			<Value
				value="1"/>
			<Value
				value="2"/>
			<Value
				value="3"/>
			<Value
				value="4"/>
			<Value
				value="5"/>
		</DataField>
		<DataField
			name="LATERALIDADdeBX"
			displayName="LATERALIDAD de BX"
			optype="categorical"
			dataType="string">
			<Value
				value="Bilateral"/>
			<Value
				value="Derecho"/>
			<Value
				value="Izquierdo"/>
		</DataField>
		<DataField
			name="cT"
			displayName="Estadio clínico segun TNM"
			optype="categorical"
			dataType="string">
			<Value
				value="T1c"/>
			<Value
				value="T2a"/>
			<Value
				value="T2b"/>
			<Value
				value="T2c"/>
			<Value
				value="T3a"/>
		</DataField>
		<DataField
			name="cN"
			displayName="Estadio clínico ganglionar"
			optype="categorical"
			dataType="string">
			<Value
				value="N0"/>
			<Value
				value="Nx"/>
		</DataField>
		<DataField
			name="miT"
			optype="categorical"
			dataType="string">
			<Value
				value="miT 2"/>
			<Value
				value="miT 3"/>
			<Value
				value="miT3a"/>
			<Value
				value="miT3b"/>
		</DataField>
		<DataField
			name="miN"
			optype="categorical"
			dataType="string">
			<Value
				value="miN 0"/>
			<Value
				value="miN 1"/>
		</DataField>
		<DataField
			name="EDAD"
			optype="continuous"
			dataType="double"/>
		<DataField
			name="DENSIDADPSA"
			displayName="DENSIDAD &#32;PSA"
			optype="continuous"
			dataType="double"/>
		<DataField
			name="VOLUMENPROSTATAc.c"
			displayName="VOLUMEN PROSTATA c.c."
			optype="continuous"
			dataType="double"/>
		<DataField
			name="BRIGANTI"
			optype="continuous"
			dataType="double"/>
	</DataDictionary>
	<TransformationDictionary>
		<DerivedField
			optype="categorical"
			dataType="double"
			name="GRUPODERIESGOValue0">
			<NormDiscrete
				field="GRUPODERIESGO"
				value="Alto"/>
		</DerivedField>
		<DerivedField
			optype="categorical"
			dataType="double"
			name="GRUPODERIESGOValue1">
			<NormDiscrete
				field="GRUPODERIESGO"
				value="Intermedio"/>
		</DerivedField>
		<DerivedField
			optype="categorical"
			dataType="double"
			name="PSAALDXValue0">
			<NormDiscrete
				field="PSAALDX"
				value="2"/>
		</DerivedField>
		<DerivedField
			optype="categorical"
			dataType="double"
			name="PSAALDXValue1">
			<NormDiscrete
				field="PSAALDX"
				value="4"/>
		</DerivedField>
		<DerivedField
			optype="categorical"
			dataType="double"
			name="PSAALDXValue2">
			<NormDiscrete
				field="PSAALDX"
				value="5"/>
		</DerivedField>
		<DerivedField
			optype="categorical"
			dataType="double"
			name="PSAALDXValue3">
			<NormDiscrete
				field="PSAALDX"
				value="6"/>
		</DerivedField>
		<DerivedField
			optype="categorical"
			dataType="double"
			name="PSAALDXValue4">
			<NormDiscrete
				field="PSAALDX"
				value="7"/>
		</DerivedField>
		<DerivedField
			optype="categorical"
			dataType="double"
			name="PSAALDXValue5">
			<NormDiscrete
				field="PSAALDX"
				value="8"/>
		</DerivedField>
		<DerivedField
			optype="categorical"
			dataType="double"
			name="PSAALDXValue6">
			<NormDiscrete
				field="PSAALDX"
				value="9"/>
		</DerivedField>
		<DerivedField
			optype="categorical"
			dataType="double"
			name="PSAALDXValue7">
			<NormDiscrete
				field="PSAALDX"
				value="10"/>
		</DerivedField>
		<DerivedField
			optype="categorical"
			dataType="double"
			name="PSAALDXValue8">
			<NormDiscrete
				field="PSAALDX"
				value="11"/>
		</DerivedField>
		<DerivedField
			optype="categorical"
			dataType="double"
			name="PSAALDXValue9">
			<NormDiscrete
				field="PSAALDX"
				value="12"/>
		</DerivedField>
		<DerivedField
			optype="categorical"
			dataType="double"
			name="PSAALDXValue10">
			<NormDiscrete
				field="PSAALDX"
				value="13"/>
		</DerivedField>
		<DerivedField
			optype="categorical"
			dataType="double"
			name="PSAALDXValue11">
			<NormDiscrete
				field="PSAALDX"
				value="16"/>
		</DerivedField>
		<DerivedField
			optype="categorical"
			dataType="double"
			name="PSAALDXValue12">
			<NormDiscrete
				field="PSAALDX"
				value="19"/>
		</DerivedField>
		<DerivedField
			optype="categorical"
			dataType="double"
			name="PSAALDXValue13">
			<NormDiscrete
				field="PSAALDX"
				value="20"/>
		</DerivedField>
		<DerivedField
			optype="categorical"
			dataType="double"
			name="PSAALDXValue14">
			<NormDiscrete
				field="PSAALDX"
				value="48"/>
		</DerivedField>
		<DerivedField
			optype="categorical"
			dataType="double"
			name="PSAALDXValue15">
			<NormDiscrete
				field="PSAALDX"
				value="69"/>
		</DerivedField>
		<DerivedField
			optype="categorical"
			dataType="double"
			name="ISUPBXValue0">
			<NormDiscrete
				field="ISUPBX"
				value="1"/>
		</DerivedField>
		<DerivedField
			optype="categorical"
			dataType="double"
			name="ISUPBXValue1">
			<NormDiscrete
				field="ISUPBX"
				value="2"/>
		</DerivedField>
		<DerivedField
			optype="categorical"
			dataType="double"
			name="ISUPBXValue2">
			<NormDiscrete
				field="ISUPBX"
				value="3"/>
		</DerivedField>
		<DerivedField
			optype="categorical"
			dataType="double"
			name="ISUPBXValue3">
			<NormDiscrete
				field="ISUPBX"
				value="4"/>
		</DerivedField>
		<DerivedField
			optype="categorical"
			dataType="double"
			name="ISUPBXValue4">
			<NormDiscrete
				field="ISUPBX"
				value="5"/>
		</DerivedField>
		<DerivedField
			optype="categorical"
			dataType="double"
			name="LATERALIDADdeBXValue0">
			<NormDiscrete
				field="LATERALIDADdeBX"
				value="Bilateral"/>
		</DerivedField>
		<DerivedField
			optype="categorical"
			dataType="double"
			name="LATERALIDADdeBXValue1">
			<NormDiscrete
				field="LATERALIDADdeBX"
				value="Derecho"/>
		</DerivedField>
		<DerivedField
			optype="categorical"
			dataType="double"
			name="LATERALIDADdeBXValue2">
			<NormDiscrete
				field="LATERALIDADdeBX"
				value="Izquierdo"/>
		</DerivedField>
		<DerivedField
			optype="categorical"
			dataType="double"
			name="cTValue0">
			<NormDiscrete
				field="cT"
				value="T1c"/>
		</DerivedField>
		<DerivedField
			optype="categorical"
			dataType="double"
			name="cTValue1">
			<NormDiscrete
				field="cT"
				value="T2a"/>
		</DerivedField>
		<DerivedField
			optype="categorical"
			dataType="double"
			name="cTValue2">
			<NormDiscrete
				field="cT"
				value="T2b"/>
		</DerivedField>
		<DerivedField
			optype="categorical"
			dataType="double"
			name="cTValue3">
			<NormDiscrete
				field="cT"
				value="T2c"/>
		</DerivedField>
		<DerivedField
			optype="categorical"
			dataType="double"
			name="cTValue4">
			<NormDiscrete
				field="cT"
				value="T3a"/>
		</DerivedField>
		<DerivedField
			optype="categorical"
			dataType="double"
			name="cNValue0">
			<NormDiscrete
				field="cN"
				value="N0"/>
		</DerivedField>
		<DerivedField
			optype="categorical"
			dataType="double"
			name="cNValue1">
			<NormDiscrete
				field="cN"
				value="Nx"/>
		</DerivedField>
		<DerivedField
			optype="categorical"
			dataType="double"
			name="miTValue0">
			<NormDiscrete
				field="miT"
				value="miT 2"/>
		</DerivedField>
		<DerivedField
			optype="categorical"
			dataType="double"
			name="miTValue1">
			<NormDiscrete
				field="miT"
				value="miT 3"/>
		</DerivedField>
		<DerivedField
			optype="categorical"
			dataType="double"
			name="miTValue2">
			<NormDiscrete
				field="miT"
				value="miT3a"/>
		</DerivedField>
		<DerivedField
			optype="categorical"
			dataType="double"
			name="miTValue3">
			<NormDiscrete
				field="miT"
				value="miT3b"/>
		</DerivedField>
		<DerivedField
			optype="categorical"
			dataType="double"
			name="miNValue0">
			<NormDiscrete
				field="miN"
				value="miN 0"/>
		</DerivedField>
		<DerivedField
			optype="categorical"
			dataType="double"
			name="miNValue1">
			<NormDiscrete
				field="miN"
				value="miN 1"/>
		</DerivedField>
		<DerivedField
			optype="continuous"
			dataType="double"
			name="EDADNorm">
			<NormContinuous
				field="EDAD">
				<LinearNorm
					orig="49"
					norm="-2.21796169495933"/>
				<LinearNorm
					orig="79"
					norm="1.86919130557998"/>
			</NormContinuous>
		</DerivedField>
		<DerivedField
			optype="continuous"
			dataType="double"
			name="DENSIDADPSANorm">
			<NormContinuous
				field="DENSIDADPSA">
				<LinearNorm
					orig="0.073"
					norm="-0.902840146969767"/>
				<LinearNorm
					orig="1"
					norm="2.3926899217063"/>
			</NormContinuous>
		</DerivedField>
		<DerivedField
			optype="continuous"
			dataType="double"
			name="VOLUMENPROSTATAc.cNorm">
			<NormContinuous
				field="VOLUMENPROSTATAc.c">
				<LinearNorm
					orig="2"
					norm="-2.36398423058595"/>
				<LinearNorm
					orig="75"
					norm="1.93738288887502"/>
			</NormContinuous>
		</DerivedField>
		<DerivedField
			optype="continuous"
			dataType="double"
			name="BRIGANTINorm">
			<NormContinuous
				field="BRIGANTI">
				<LinearNorm
					orig="2"
					norm="-0.778779054216679"/>
				<LinearNorm
					orig="73"
					norm="3.22798274646333"/>
			</NormContinuous>
		</DerivedField>
	</TransformationDictionary>
	<NeuralNetwork
		functionName="classification"
		activationFunction="tanh">
		<MiningSchema>
			<MiningField
				name="PSAALDX"/>
			<MiningField
				name="ISUPBX"/>
			<MiningField
				name="LATERALIDADdeBX"/>
			<MiningField
				name="cT"/>
			<MiningField
				name="cN"/>
			<MiningField
				name="miT"/>
			<MiningField
				name="miN"/>
			<MiningField
				name="EDAD"/>
			<MiningField
				name="DENSIDADPSA"/>
			<MiningField
				name="VOLUMENPROSTATAc.c"/>
			<MiningField
				name="BRIGANTI"/>
			<MiningField
				name="GRUPODERIESGO"
				usageType="predicted"/>
		</MiningSchema>
		<NeuralInputs>
			<NeuralInput
				id="0">
				<DerivedField
					optype="categorical"
					dataType="double">
					<FieldRef
						field="PSAALDXValue0"/>
				</DerivedField>
			</NeuralInput>
			<NeuralInput
				id="1">
				<DerivedField
					optype="categorical"
					dataType="double">
					<FieldRef
						field="PSAALDXValue1"/>
				</DerivedField>
			</NeuralInput>
			<NeuralInput
				id="2">
				<DerivedField
					optype="categorical"
					dataType="double">
					<FieldRef
						field="PSAALDXValue2"/>
				</DerivedField>
			</NeuralInput>
			<NeuralInput
				id="3">
				<DerivedField
					optype="categorical"
					dataType="double">
					<FieldRef
						field="PSAALDXValue3"/>
				</DerivedField>
			</NeuralInput>
			<NeuralInput
				id="4">
				<DerivedField
					optype="categorical"
					dataType="double">
					<FieldRef
						field="PSAALDXValue4"/>
				</DerivedField>
			</NeuralInput>
			<NeuralInput
				id="5">
				<DerivedField
					optype="categorical"
					dataType="double">
					<FieldRef
						field="PSAALDXValue5"/>
				</DerivedField>
			</NeuralInput>
			<NeuralInput
				id="6">
				<DerivedField
					optype="categorical"
					dataType="double">
					<FieldRef
						field="PSAALDXValue6"/>
				</DerivedField>
			</NeuralInput>
			<NeuralInput
				id="7">
				<DerivedField
					optype="categorical"
					dataType="double">
					<FieldRef
						field="PSAALDXValue7"/>
				</DerivedField>
			</NeuralInput>
			<NeuralInput
				id="8">
				<DerivedField
					optype="categorical"
					dataType="double">
					<FieldRef
						field="PSAALDXValue8"/>
				</DerivedField>
			</NeuralInput>
			<NeuralInput
				id="9">
				<DerivedField
					optype="categorical"
					dataType="double">
					<FieldRef
						field="PSAALDXValue9"/>
				</DerivedField>
			</NeuralInput>
			<NeuralInput
				id="10">
				<DerivedField
					optype="categorical"
					dataType="double">
					<FieldRef
						field="PSAALDXValue10"/>
				</DerivedField>
			</NeuralInput>
			<NeuralInput
				id="11">
				<DerivedField
					optype="categorical"
					dataType="double">
					<FieldRef
						field="PSAALDXValue11"/>
				</DerivedField>
			</NeuralInput>
			<NeuralInput
				id="12">
				<DerivedField
					optype="categorical"
					dataType="double">
					<FieldRef
						field="PSAALDXValue12"/>
				</DerivedField>
			</NeuralInput>
			<NeuralInput
				id="13">
				<DerivedField
					optype="categorical"
					dataType="double">
					<FieldRef
						field="PSAALDXValue13"/>
				</DerivedField>
			</NeuralInput>
			<NeuralInput
				id="14">
				<DerivedField
					optype="categorical"
					dataType="double">
					<FieldRef
						field="PSAALDXValue14"/>
				</DerivedField>
			</NeuralInput>
			<NeuralInput
				id="15">
				<DerivedField
					optype="categorical"
					dataType="double">
					<FieldRef
						field="PSAALDXValue15"/>
				</DerivedField>
			</NeuralInput>
			<NeuralInput
				id="16">
				<DerivedField
					optype="categorical"
					dataType="double">
					<FieldRef
						field="ISUPBXValue0"/>
				</DerivedField>
			</NeuralInput>
			<NeuralInput
				id="17">
				<DerivedField
					optype="categorical"
					dataType="double">
					<FieldRef
						field="ISUPBXValue1"/>
				</DerivedField>
			</NeuralInput>
			<NeuralInput
				id="18">
				<DerivedField
					optype="categorical"
					dataType="double">
					<FieldRef
						field="ISUPBXValue2"/>
				</DerivedField>
			</NeuralInput>
			<NeuralInput
				id="19">
				<DerivedField
					optype="categorical"
					dataType="double">
					<FieldRef
						field="ISUPBXValue3"/>
				</DerivedField>
			</NeuralInput>
			<NeuralInput
				id="20">
				<DerivedField
					optype="categorical"
					dataType="double">
					<FieldRef
						field="ISUPBXValue4"/>
				</DerivedField>
			</NeuralInput>
			<NeuralInput
				id="21">
				<DerivedField
					optype="categorical"
					dataType="double">
					<FieldRef
						field="LATERALIDADdeBXValue0"/>
				</DerivedField>
			</NeuralInput>
			<NeuralInput
				id="22">
				<DerivedField
					optype="categorical"
					dataType="double">
					<FieldRef
						field="LATERALIDADdeBXValue1"/>
				</DerivedField>
			</NeuralInput>
			<NeuralInput
				id="23">
				<DerivedField
					optype="categorical"
					dataType="double">
					<FieldRef
						field="LATERALIDADdeBXValue2"/>
				</DerivedField>
			</NeuralInput>
			<NeuralInput
				id="24">
				<DerivedField
					optype="categorical"
					dataType="double">
					<FieldRef
						field="cTValue0"/>
				</DerivedField>
			</NeuralInput>
			<NeuralInput
				id="25">
				<DerivedField
					optype="categorical"
					dataType="double">
					<FieldRef
						field="cTValue1"/>
				</DerivedField>
			</NeuralInput>
			<NeuralInput
				id="26">
				<DerivedField
					optype="categorical"
					dataType="double">
					<FieldRef
						field="cTValue2"/>
				</DerivedField>
			</NeuralInput>
			<NeuralInput
				id="27">
				<DerivedField
					optype="categorical"
					dataType="double">
					<FieldRef
						field="cTValue3"/>
				</DerivedField>
			</NeuralInput>
			<NeuralInput
				id="28">
				<DerivedField
					optype="categorical"
					dataType="double">
					<FieldRef
						field="cTValue4"/>
				</DerivedField>
			</NeuralInput>
			<NeuralInput
				id="29">
				<DerivedField
					optype="categorical"
					dataType="double">
					<FieldRef
						field="cNValue0"/>
				</DerivedField>
			</NeuralInput>
			<NeuralInput
				id="30">
				<DerivedField
					optype="categorical"
					dataType="double">
					<FieldRef
						field="cNValue1"/>
				</DerivedField>
			</NeuralInput>
			<NeuralInput
				id="31">
				<DerivedField
					optype="categorical"
					dataType="double">
					<FieldRef
						field="miTValue0"/>
				</DerivedField>
			</NeuralInput>
			<NeuralInput
				id="32">
				<DerivedField
					optype="categorical"
					dataType="double">
					<FieldRef
						field="miTValue1"/>
				</DerivedField>
			</NeuralInput>
			<NeuralInput
				id="33">
				<DerivedField
					optype="categorical"
					dataType="double">
					<FieldRef
						field="miTValue2"/>
				</DerivedField>
			</NeuralInput>
			<NeuralInput
				id="34">
				<DerivedField
					optype="categorical"
					dataType="double">
					<FieldRef
						field="miTValue3"/>
				</DerivedField>
			</NeuralInput>
			<NeuralInput
				id="35">
				<DerivedField
					optype="categorical"
					dataType="double">
					<FieldRef
						field="miNValue0"/>
				</DerivedField>
			</NeuralInput>
			<NeuralInput
				id="36">
				<DerivedField
					optype="categorical"
					dataType="double">
					<FieldRef
						field="miNValue1"/>
				</DerivedField>
			</NeuralInput>
			<NeuralInput
				id="37">
				<DerivedField
					optype="continuous"
					dataType="double">
					<FieldRef
						field="EDADNorm"/>
				</DerivedField>
			</NeuralInput>
			<NeuralInput
				id="38">
				<DerivedField
					optype="continuous"
					dataType="double">
					<FieldRef
						field="DENSIDADPSANorm"/>
				</DerivedField>
			</NeuralInput>
			<NeuralInput
				id="39">
				<DerivedField
					optype="continuous"
					dataType="double">
					<FieldRef
						field="VOLUMENPROSTATAc.cNorm"/>
				</DerivedField>
			</NeuralInput>
			<NeuralInput
				id="40">
				<DerivedField
					optype="continuous"
					dataType="double">
					<FieldRef
						field="BRIGANTINorm"/>
				</DerivedField>
			</NeuralInput>
		</NeuralInputs>
		<NeuralLayer
			numberOfNeurons="6">
			<Neuron
				id="41"
				bias="-0.418231917740256">
				<Con
					from="0"
					weight="0.397162758855737"/>
				<Con
					from="1"
					weight="-0.338242856916505"/>
				<Con
					from="2"
					weight="0.1727513421209"/>
				<Con
					from="3"
					weight="-0.153588626663495"/>
				<Con
					from="4"
					weight="0.0967394887635494"/>
				<Con
					from="5"
					weight="0.658018867842105"/>
				<Con
					from="6"
					weight="0.516277211427543"/>
				<Con
					from="7"
					weight="-0.415686811137357"/>
				<Con
					from="8"
					weight="-0.30879517701385"/>
				<Con
					from="9"
					weight="-0.402525886228347"/>
				<Con
					from="10"
					weight="-0.176758303156076"/>
				<Con
					from="11"
					weight="-0.386598929337163"/>
				<Con
					from="12"
					weight="0.141064117046295"/>
				<Con
					from="13"
					weight="0.45973033320821"/>
				<Con
					from="14"
					weight="0.556340718994415"/>
				<Con
					from="15"
					weight="-0.11814699062498"/>
				<Con
					from="16"
					weight="0.975285357198236"/>
				<Con
					from="17"
					weight="0.597856605178212"/>
				<Con
					from="18"
					weight="0.203728171235146"/>
				<Con
					from="19"
					weight="-0.0911291339165311"/>
				<Con
					from="20"
					weight="-0.196257754299883"/>
				<Con
					from="21"
					weight="-0.129054289517889"/>
				<Con
					from="22"
					weight="-0.294907558248537"/>
				<Con
					from="23"
					weight="-0.821026734409209"/>
				<Con
					from="24"
					weight="0.197616398659505"/>
				<Con
					from="25"
					weight="-0.299278157462126"/>
				<Con
					from="26"
					weight="-0.15263558136423"/>
				<Con
					from="27"
					weight="-0.268217944366914"/>
				<Con
					from="28"
					weight="0.488880872585552"/>
				<Con
					from="29"
					weight="0.113943759695484"/>
				<Con
					from="30"
					weight="-0.47642225395263"/>
				<Con
					from="31"
					weight="0.356910226839717"/>
				<Con
					from="32"
					weight="0.0242005825278758"/>
				<Con
					from="33"
					weight="-0.363614887968191"/>
				<Con
					from="34"
					weight="-0.159388656160231"/>
				<Con
					from="35"
					weight="-0.282044224396584"/>
				<Con
					from="36"
					weight="0.52711322996096"/>
				<Con
					from="37"
					weight="0.311263273859024"/>
				<Con
					from="38"
					weight="-0.110162675858091"/>
				<Con
					from="39"
					weight="-0.0209155565097505"/>
				<Con
					from="40"
					weight="0.267451237698406"/>
			</Neuron>
			<Neuron
				id="42"
				bias="-0.0791480408528226">
				<Con
					from="0"
					weight="-0.476829073628138"/>
				<Con
					from="1"
					weight="-0.0710753407371467"/>
				<Con
					from="2"
					weight="-0.0240596015182838"/>
				<Con
					from="3"
					weight="0.0821999103442538"/>
				<Con
					from="4"
					weight="-0.199494762258945"/>
				<Con
					from="5"
					weight="0.0883227186312817"/>
				<Con
					from="6"
					weight="0.386089735176749"/>
				<Con
					from="7"
					weight="-0.347422958006128"/>
				<Con
					from="8"
					weight="0.16849562587442"/>
				<Con
					from="9"
					weight="-0.284600860658976"/>
				<Con
					from="10"
					weight="-0.664490542573266"/>
				<Con
					from="11"
					weight="-0.198456929982016"/>
				<Con
					from="12"
					weight="0.349763784149201"/>
				<Con
					from="13"
					weight="0.87631982478154"/>
				<Con
					from="14"
					weight="0.430889224750021"/>
				<Con
					from="15"
					weight="0.0706852306209056"/>
				<Con
					from="16"
					weight="0.30137078146658"/>
				<Con
					from="17"
					weight="0.157728032670426"/>
				<Con
					from="18"
					weight="-0.213097688892277"/>
				<Con
					from="19"
					weight="0.456107681795522"/>
				<Con
					from="20"
					weight="-0.262136472325492"/>
				<Con
					from="21"
					weight="-0.57937292816949"/>
				<Con
					from="22"
					weight="0.175215175185272"/>
				<Con
					from="23"
					weight="-0.298851987873968"/>
				<Con
					from="24"
					weight="-0.354491884187451"/>
				<Con
					from="25"
					weight="-0.710637176510081"/>
				<Con
					from="26"
					weight="-0.322663721185968"/>
				<Con
					from="27"
					weight="0.00750847986949103"/>
				<Con
					from="28"
					weight="0.61564306701231"/>
				<Con
					from="29"
					weight="0.385602355471936"/>
				<Con
					from="30"
					weight="-0.309131478254655"/>
				<Con
					from="31"
					weight="0.305197564621747"/>
				<Con
					from="32"
					weight="-0.343714974842631"/>
				<Con
					from="33"
					weight="0.397829242921711"/>
				<Con
					from="34"
					weight="0.632327961323032"/>
				<Con
					from="35"
					weight="0.0619852864109083"/>
				<Con
					from="36"
					weight="-0.431451393809027"/>
				<Con
					from="37"
					weight="-0.225509400704647"/>
				<Con
					from="38"
					weight="0.327086577896612"/>
				<Con
					from="39"
					weight="-0.000917451449882351"/>
				<Con
					from="40"
					weight="-0.297728799962468"/>
			</Neuron>
			<Neuron
				id="43"
				bias="0.205307849602352">
				<Con
					from="0"
					weight="-0.0332728925269426"/>
				<Con
					from="1"
					weight="-0.88733329820313"/>
				<Con
					from="2"
					weight="-0.258834660075717"/>
				<Con
					from="3"
					weight="0.165580296471665"/>
				<Con
					from="4"
					weight="0.476530229672476"/>
				<Con
					from="5"
					weight="0.688017134664424"/>
				<Con
					from="6"
					weight="0.377938344977387"/>
				<Con
					from="7"
					weight="0.251317774776386"/>
				<Con
					from="8"
					weight="-0.471426738509237"/>
				<Con
					from="9"
					weight="-0.157777066471279"/>
				<Con
					from="10"
					weight="0.295083266462174"/>
				<Con
					from="11"
					weight="0.513595620842652"/>
				<Con
					from="12"
					weight="-0.0476009461772604"/>
				<Con
					from="13"
					weight="0.369652491365328"/>
				<Con
					from="14"
					weight="0.409833395197031"/>
				<Con
					from="15"
					weight="-0.351020901304517"/>
				<Con
					from="16"
					weight="-1.02070022302562"/>
				<Con
					from="17"
					weight="-0.185374588050008"/>
				<Con
					from="18"
					weight="-0.576248564159831"/>
				<Con
					from="19"
					weight="0.798493473697626"/>
				<Con
					from="20"
					weight="0.0247512814440057"/>
				<Con
					from="21"
					weight="-0.30689599108945"/>
				<Con
					from="22"
					weight="-0.0905389650082942"/>
				<Con
					from="23"
					weight="-0.0569254505957495"/>
				<Con
					from="24"
					weight="-0.175156292164377"/>
				<Con
					from="25"
					weight="-0.130462304478244"/>
				<Con
					from="26"
					weight="-0.142941909599584"/>
				<Con
					from="27"
					weight="0.107781618555776"/>
				<Con
					from="28"
					weight="-0.00480192563621009"/>
				<Con
					from="29"
					weight="0.289984409238356"/>
				<Con
					from="30"
					weight="0.391568809835139"/>
				<Con
					from="31"
					weight="-0.290104957418578"/>
				<Con
					from="32"
					weight="-0.304283310232627"/>
				<Con
					from="33"
					weight="0.21688264371321"/>
				<Con
					from="34"
					weight="0.159530810202461"/>
				<Con
					from="35"
					weight="-0.119870782087367"/>
				<Con
					from="36"
					weight="0.177834880704845"/>
				<Con
					from="37"
					weight="0.0168777778525411"/>
				<Con
					from="38"
					weight="0.771751828036779"/>
				<Con
					from="39"
					weight="0.325061943401825"/>
				<Con
					from="40"
					weight="-0.292422053127785"/>
			</Neuron>
			<Neuron
				id="44"
				bias="0.660336502857599">
				<Con
					from="0"
					weight="0.0665215779145313"/>
				<Con
					from="1"
					weight="-0.228750625100296"/>
				<Con
					from="2"
					weight="0.540750502910646"/>
				<Con
					from="3"
					weight="-0.431246331196281"/>
				<Con
					from="4"
					weight="0.173638934454978"/>
				<Con
					from="5"
					weight="-0.318055457788632"/>
				<Con
					from="6"
					weight="-0.128730165470847"/>
				<Con
					from="7"
					weight="0.0962910796198462"/>
				<Con
					from="8"
					weight="0.0121328414380103"/>
				<Con
					from="9"
					weight="0.271375707656409"/>
				<Con
					from="10"
					weight="-0.0757455721148082"/>
				<Con
					from="11"
					weight="-0.234300005379155"/>
				<Con
					from="12"
					weight="0.182593318557889"/>
				<Con
					from="13"
					weight="0.140646620607794"/>
				<Con
					from="14"
					weight="0.463525233043851"/>
				<Con
					from="15"
					weight="0.28221430096619"/>
				<Con
					from="16"
					weight="0.238332623268254"/>
				<Con
					from="17"
					weight="0.0704971930837894"/>
				<Con
					from="18"
					weight="0.0248035080489653"/>
				<Con
					from="19"
					weight="-0.586203064807208"/>
				<Con
					from="20"
					weight="-0.408160918245037"/>
				<Con
					from="21"
					weight="0.294461968227601"/>
				<Con
					from="22"
					weight="0.857858552812627"/>
				<Con
					from="23"
					weight="-0.114490095351138"/>
				<Con
					from="24"
					weight="-0.0550644267983798"/>
				<Con
					from="25"
					weight="0.0685683176289149"/>
				<Con
					from="26"
					weight="0.290697188530248"/>
				<Con
					from="27"
					weight="-0.288142630538753"/>
				<Con
					from="28"
					weight="0.157192481417043"/>
				<Con
					from="29"
					weight="0.335959804422385"/>
				<Con
					from="30"
					weight="-0.331499271592195"/>
				<Con
					from="31"
					weight="-0.445445235166854"/>
				<Con
					from="32"
					weight="0.590141837786427"/>
				<Con
					from="33"
					weight="0.0529421394273103"/>
				<Con
					from="34"
					weight="-0.146670903751055"/>
				<Con
					from="35"
					weight="-0.268853066478353"/>
				<Con
					from="36"
					weight="0.0621066761278168"/>
				<Con
					from="37"
					weight="-0.538960711027828"/>
				<Con
					from="38"
					weight="-0.376387754317403"/>
				<Con
					from="39"
					weight="0.398785962450587"/>
				<Con
					from="40"
					weight="-0.59523419480948"/>
			</Neuron>
			<Neuron
				id="45"
				bias="0.0266859382891572">
				<Con
					from="0"
					weight="0.170618674169991"/>
				<Con
					from="1"
					weight="0.370493048713013"/>
				<Con
					from="2"
					weight="0.219318758800905"/>
				<Con
					from="3"
					weight="-0.058547865963432"/>
				<Con
					from="4"
					weight="0.69876364845711"/>
				<Con
					from="5"
					weight="0.392451191653765"/>
				<Con
					from="6"
					weight="0.252009804508502"/>
				<Con
					from="7"
					weight="0.00870361623710258"/>
				<Con
					from="8"
					weight="-0.369489123705976"/>
				<Con
					from="9"
					weight="0.294173889863543"/>
				<Con
					from="10"
					weight="0.166965452336557"/>
				<Con
					from="11"
					weight="-0.630856915401226"/>
				<Con
					from="12"
					weight="-0.460397322869852"/>
				<Con
					from="13"
					weight="0.390832367404795"/>
				<Con
					from="14"
					weight="-0.279599511920539"/>
				<Con
					from="15"
					weight="0.339107022037373"/>
				<Con
					from="16"
					weight="0.0866058402339268"/>
				<Con
					from="17"
					weight="0.21988959543354"/>
				<Con
					from="18"
					weight="-0.570759244997218"/>
				<Con
					from="19"
					weight="0.666183713045361"/>
				<Con
					from="20"
					weight="0.00637901263427703"/>
				<Con
					from="21"
					weight="0.0889455424612888"/>
				<Con
					from="22"
					weight="-0.326104760793221"/>
				<Con
					from="23"
					weight="0.325204952362826"/>
				<Con
					from="24"
					weight="-0.578072805353354"/>
				<Con
					from="25"
					weight="0.0208933886388563"/>
				<Con
					from="26"
					weight="0.337435878583582"/>
				<Con
					from="27"
					weight="-0.473221682128462"/>
				<Con
					from="28"
					weight="0.259654917520114"/>
				<Con
					from="29"
					weight="0.586574040013833"/>
				<Con
					from="30"
					weight="-0.367681329971413"/>
				<Con
					from="31"
					weight="-0.0471397157471932"/>
				<Con
					from="32"
					weight="-0.235319382595977"/>
				<Con
					from="33"
					weight="0.155488328172809"/>
				<Con
					from="34"
					weight="0.37277303680187"/>
				<Con
					from="35"
					weight="0.44194654080905"/>
				<Con
					from="36"
					weight="0.149219137874852"/>
				<Con
					from="37"
					weight="0.51992681223317"/>
				<Con
					from="38"
					weight="0.159829506970476"/>
				<Con
					from="39"
					weight="-0.00641263233094286"/>
				<Con
					from="40"
					weight="0.202912186045404"/>
			</Neuron>
			<Neuron
				id="46"
				bias="-0.00594288581850266">
				<Con
					from="0"
					weight="0.128441062790454"/>
				<Con
					from="1"
					weight="-0.233382781609075"/>
				<Con
					from="2"
					weight="0.0416590202575729"/>
				<Con
					from="3"
					weight="0.269490171449792"/>
				<Con
					from="4"
					weight="-0.212574938039399"/>
				<Con
					from="5"
					weight="-0.0556223371651668"/>
				<Con
					from="6"
					weight="-0.227371665525332"/>
				<Con
					from="7"
					weight="0.502103682746168"/>
				<Con
					from="8"
					weight="-0.266068099239673"/>
				<Con
					from="9"
					weight="-0.322714914149254"/>
				<Con
					from="10"
					weight="-0.287297096076098"/>
				<Con
					from="11"
					weight="-0.560196503853038"/>
				<Con
					from="12"
					weight="-0.376556954638735"/>
				<Con
					from="13"
					weight="-0.215407544741584"/>
				<Con
					from="14"
					weight="0.441196579786452"/>
				<Con
					from="15"
					weight="0.12923972161309"/>
				<Con
					from="16"
					weight="-0.0392421995254304"/>
				<Con
					from="17"
					weight="-0.181901551832093"/>
				<Con
					from="18"
					weight="-0.928406243003581"/>
				<Con
					from="19"
					weight="1.09932477656592"/>
				<Con
					from="20"
					weight="0.451911731246035"/>
				<Con
					from="21"
					weight="-0.672236079910068"/>
				<Con
					from="22"
					weight="-0.0827071554998609"/>
				<Con
					from="23"
					weight="-0.357597063542869"/>
				<Con
					from="24"
					weight="0.116426448863417"/>
				<Con
					from="25"
					weight="-0.285574967981967"/>
				<Con
					from="26"
					weight="0.289174676248224"/>
				<Con
					from="27"
					weight="0.48841154832784"/>
				<Con
					from="28"
					weight="0.0537693874031228"/>
				<Con
					from="29"
					weight="0.533283565896624"/>
				<Con
					from="30"
					weight="0.10253074404211"/>
				<Con
					from="31"
					weight="-0.0556679612580979"/>
				<Con
					from="32"
					weight="-0.174317980468821"/>
				<Con
					from="33"
					weight="0.449146896662523"/>
				<Con
					from="34"
					weight="-0.014415353185702"/>
				<Con
					from="35"
					weight="0.112360213159357"/>
				<Con
					from="36"
					weight="0.159108272666261"/>
				<Con
					from="37"
					weight="0.339909585096357"/>
				<Con
					from="38"
					weight="0.367725902720533"/>
				<Con
					from="39"
					weight="-0.0919293666875635"/>
				<Con
					from="40"
					weight="0.675208071474863"/>
			</Neuron>
		</NeuralLayer>
		<NeuralLayer
			numberOfNeurons="2"
			activationFunction="identity"
			normalizationMethod="softmax">
			<Neuron
				id="47"
				bias="-0.355207702353352">
				<Con
					from="41"
					weight="-0.630971655608913"/>
				<Con
					from="42"
					weight="0.483528028170737"/>
				<Con
					from="43"
					weight="0.732557679269889"/>
				<Con
					from="44"
					weight="-0.0244850975505859"/>
				<Con
					from="45"
					weight="0.679999934388879"/>
				<Con
					from="46"
					weight="1.63976318925591"/>
			</Neuron>
			<Neuron
				id="48"
				bias="-0.25402855671827">
				<Con
					from="41"
					weight="0.0606072248875295"/>
				<Con
					from="42"
					weight="-0.104250913123293"/>
				<Con
					from="43"
					weight="-0.888744453293698"/>
				<Con
					from="44"
					weight="0.988972887098589"/>
				<Con
					from="45"
					weight="-0.815842815205079"/>
				<Con
					from="46"
					weight="-1.62655119418371"/>
			</Neuron>
		</NeuralLayer>
		<NeuralOutputs>
			<NeuralOutput
				outputNeuron="47">
				<DerivedField
					optype="categorical"
					dataType="double">
					<FieldRef
						field="GRUPODERIESGOValue0"/>
				</DerivedField>
			</NeuralOutput>
			<NeuralOutput
				outputNeuron="48">
				<DerivedField
					optype="categorical"
					dataType="double">
					<FieldRef
						field="GRUPODERIESGOValue1"/>
				</DerivedField>
			</NeuralOutput>
		</NeuralOutputs>
	</NeuralNetwork>
</PMML>
