# Supplementary material for: Prioritising Data Quality Governance for AI in Prostate Cancer: A Methodological Proof-of-Concept Study Using Neural Networks for Risk Stratification
Source: Diagnostics (Basel). 2026 May 10;16(10):1454. doi: 10.3390/diagnostics16101454 (PMC13205476; doi:10.3390/diagnostics16101454)
Supplement: Supplementary file 1 [file diagnostics-16-01454-s001.zip › S2 Artificial Neural Network_60_40.xml]

<?xml version="1.0" encoding="UTF-8" ?>

<PMML
	version="4.3"
	xmlns="http://www.dmg.org/PMML-4_3"
	xmlns:xsi="http://www.w3.org/2001/XMLSchema-instance"
	xsi:schemaLocation="http://www.dmg.org/PMML-4_3 pmml-4-3.xsd">
	<Header
		copyright="Copyright (c) IBM Corp. 1989, 2023.">
		<Application
			name="IBM SPSS Statistics"
			version="29.0.2.0"/>
		<Timestamp>Mon Nov 11 22:23:17 2024</Timestamp>
	</Header>
	<DataDictionary
		numberOfFields="12">
		<DataField
			name="GRUPODERIESGO"
			displayName="GRUPO DE RIESGO (D´amico)"
			optype="categorical"
			dataType="string">
			<Value
				value="Alto"/>
			<Value
				value="Bajo"/>
			<Value
				value="Intermedio"/>
		</DataField>
		<DataField
			name="PSAALDX"
			displayName="PSA AL DX"
			optype="categorical"
			dataType="double">
			<Value
				value="2"/>
			<Value
				value="4"/>
			<Value
				value="5"/>
			<Value
				value="6"/>
			<Value
				value="7"/>
			<Value
				value="8"/>
			<Value
				value="9"/>
			<Value
				value="10"/>
			<Value
				value="11"/>
			<Value
				value="12"/>
			<Value
				value="13"/>
			<Value
				value="16"/>
			<Value
				value="19"/>
			<Value
				value="20"/>
			<Value
				value="21"/>
			<Value
				value="22"/>
			<Value
				value="36"/>
		</DataField>
		<DataField
			name="ISUPBX"
			displayName="ISUP BX"
			optype="categorical"
			dataType="double">
			<Value
				value="1"/>
			<Value
				value="2"/>
			<Value
				value="3"/>
			<Value
				value="4"/>
			<Value
				value="5"/>
		</DataField>
		<DataField
			name="LATERALIDADdeBX"
			displayName="LATERALIDAD de BX"
			optype="categorical"
			dataType="string">
			<Value
				value="Bilateral"/>
			<Value
				value="Derecho"/>
			<Value
				value="Izquierdo"/>
		</DataField>
		<DataField
			name="cT"
			displayName="Estadio clínico segun TNM"
			optype="categorical"
			dataType="string">
			<Value
				value="T1c"/>
			<Value
				value="T2a"/>
			<Value
				value="T2b"/>
			<Value
				value="T2c"/>
		</DataField>
		<DataField
			name="cN"
			displayName="Estadio clínico ganglionar"
			optype="categorical"
			dataType="string">
			<Value
				value="N0"/>
			<Value
				value="N1"/>
			<Value
				value="Nx"/>
		</DataField>
		<DataField
			name="miT"
			optype="categorical"
			dataType="string">
			<Value
				value="miT 2"/>
			<Value
				value="miT 3"/>
			<Value
				value="miT3a"/>
			<Value
				value="miT3b"/>
		</DataField>
		<DataField
			name="miN"
			optype="categorical"
			dataType="string">
			<Value
				value="miN 0"/>
			<Value
				value="miN 1"/>
		</DataField>
		<DataField
			name="EDAD"
			optype="continuous"
			dataType="double"/>
		<DataField
			name="DENSIDADPSA"
			displayName="DENSIDAD &#32;PSA"
			optype="continuous"
			dataType="double"/>
		<DataField
			name="VOLUMENPROSTATAc.c"
			displayName="VOLUMEN PROSTATA c.c."
			optype="continuous"
			dataType="double"/>
		<DataField
			name="BRIGANTI"
			optype="continuous"
			dataType="double"/>
	</DataDictionary>
	<TransformationDictionary>
		<DerivedField
			optype="categorical"
			dataType="double"
			name="GRUPODERIESGOValue0">
			<NormDiscrete
				field="GRUPODERIESGO"
				value="Alto"/>
		</DerivedField>
		<DerivedField
			optype="categorical"
			dataType="double"
			name="GRUPODERIESGOValue1">
			<NormDiscrete
				field="GRUPODERIESGO"
				value="Bajo"/>
		</DerivedField>
		<DerivedField
			optype="categorical"
			dataType="double"
			name="GRUPODERIESGOValue2">
			<NormDiscrete
				field="GRUPODERIESGO"
				value="Intermedio"/>
		</DerivedField>
		<DerivedField
			optype="categorical"
			dataType="double"
			name="PSAALDXValue0">
			<NormDiscrete
				field="PSAALDX"
				value="2"/>
		</DerivedField>
		<DerivedField
			optype="categorical"
			dataType="double"
			name="PSAALDXValue1">
			<NormDiscrete
				field="PSAALDX"
				value="4"/>
		</DerivedField>
		<DerivedField
			optype="categorical"
			dataType="double"
			name="PSAALDXValue2">
			<NormDiscrete
				field="PSAALDX"
				value="5"/>
		</DerivedField>
		<DerivedField
			optype="categorical"
			dataType="double"
			name="PSAALDXValue3">
			<NormDiscrete
				field="PSAALDX"
				value="6"/>
		</DerivedField>
		<DerivedField
			optype="categorical"
			dataType="double"
			name="PSAALDXValue4">
			<NormDiscrete
				field="PSAALDX"
				value="7"/>
		</DerivedField>
		<DerivedField
			optype="categorical"
			dataType="double"
			name="PSAALDXValue5">
			<NormDiscrete
				field="PSAALDX"
				value="8"/>
		</DerivedField>
		<DerivedField
			optype="categorical"
			dataType="double"
			name="PSAALDXValue6">
			<NormDiscrete
				field="PSAALDX"
				value="9"/>
		</DerivedField>
		<DerivedField
			optype="categorical"
			dataType="double"
			name="PSAALDXValue7">
			<NormDiscrete
				field="PSAALDX"
				value="10"/>
		</DerivedField>
		<DerivedField
			optype="categorical"
			dataType="double"
			name="PSAALDXValue8">
			<NormDiscrete
				field="PSAALDX"
				value="11"/>
		</DerivedField>
		<DerivedField
			optype="categorical"
			dataType="double"
			name="PSAALDXValue9">
			<NormDiscrete
				field="PSAALDX"
				value="12"/>
		</DerivedField>
		<DerivedField
			optype="categorical"
			dataType="double"
			name="PSAALDXValue10">
			<NormDiscrete
				field="PSAALDX"
				value="13"/>
		</DerivedField>
		<DerivedField
			optype="categorical"
			dataType="double"
			name="PSAALDXValue11">
			<NormDiscrete
				field="PSAALDX"
				value="16"/>
		</DerivedField>
		<DerivedField
			optype="categorical"
			dataType="double"
			name="PSAALDXValue12">
			<NormDiscrete
				field="PSAALDX"
				value="19"/>
		</DerivedField>
		<DerivedField
			optype="categorical"
			dataType="double"
			name="PSAALDXValue13">
			<NormDiscrete
				field="PSAALDX"
				value="20"/>
		</DerivedField>
		<DerivedField
			optype="categorical"
			dataType="double"
			name="PSAALDXValue14">
			<NormDiscrete
				field="PSAALDX"
				value="21"/>
		</DerivedField>
		<DerivedField
			optype="categorical"
			dataType="double"
			name="PSAALDXValue15">
			<NormDiscrete
				field="PSAALDX"
				value="22"/>
		</DerivedField>
		<DerivedField
			optype="categorical"
			dataType="double"
			name="PSAALDXValue16">
			<NormDiscrete
				field="PSAALDX"
				value="36"/>
		</DerivedField>
		<DerivedField
			optype="categorical"
			dataType="double"
			name="ISUPBXValue0">
			<NormDiscrete
				field="ISUPBX"
				value="1"/>
		</DerivedField>
		<DerivedField
			optype="categorical"
			dataType="double"
			name="ISUPBXValue1">
			<NormDiscrete
				field="ISUPBX"
				value="2"/>
		</DerivedField>
		<DerivedField
			optype="categorical"
			dataType="double"
			name="ISUPBXValue2">
			<NormDiscrete
				field="ISUPBX"
				value="3"/>
		</DerivedField>
		<DerivedField
			optype="categorical"
			dataType="double"
			name="ISUPBXValue3">
			<NormDiscrete
				field="ISUPBX"
				value="4"/>
		</DerivedField>
		<DerivedField
			optype="categorical"
			dataType="double"
			name="ISUPBXValue4">
			<NormDiscrete
				field="ISUPBX"
				value="5"/>
		</DerivedField>
		<DerivedField
			optype="categorical"
			dataType="double"
			name="LATERALIDADdeBXValue0">
			<NormDiscrete
				field="LATERALIDADdeBX"
				value="Bilateral"/>
		</DerivedField>
		<DerivedField
			optype="categorical"
			dataType="double"
			name="LATERALIDADdeBXValue1">
			<NormDiscrete
				field="LATERALIDADdeBX"
				value="Derecho"/>
		</DerivedField>
		<DerivedField
			optype="categorical"
			dataType="double"
			name="LATERALIDADdeBXValue2">
			<NormDiscrete
				field="LATERALIDADdeBX"
				value="Izquierdo"/>
		</DerivedField>
		<DerivedField
			optype="categorical"
			dataType="double"
			name="cTValue0">
			<NormDiscrete
				field="cT"
				value="T1c"/>
		</DerivedField>
		<DerivedField
			optype="categorical"
			dataType="double"
			name="cTValue1">
			<NormDiscrete
				field="cT"
				value="T2a"/>
		</DerivedField>
		<DerivedField
			optype="categorical"
			dataType="double"
			name="cTValue2">
			<NormDiscrete
				field="cT"
				value="T2b"/>
		</DerivedField>
		<DerivedField
			optype="categorical"
			dataType="double"
			name="cTValue3">
			<NormDiscrete
				field="cT"
				value="T2c"/>
		</DerivedField>
		<DerivedField
			optype="categorical"
			dataType="double"
			name="cNValue0">
			<NormDiscrete
				field="cN"
				value="N0"/>
		</DerivedField>
		<DerivedField
			optype="categorical"
			dataType="double"
			name="cNValue1">
			<NormDiscrete
				field="cN"
				value="N1"/>
		</DerivedField>
		<DerivedField
			optype="categorical"
			dataType="double"
			name="cNValue2">
			<NormDiscrete
				field="cN"
				value="Nx"/>
		</DerivedField>
		<DerivedField
			optype="categorical"
			dataType="double"
			name="miTValue0">
			<NormDiscrete
				field="miT"
				value="miT 2"/>
		</DerivedField>
		<DerivedField
			optype="categorical"
			dataType="double"
			name="miTValue1">
			<NormDiscrete
				field="miT"
				value="miT 3"/>
		</DerivedField>
		<DerivedField
			optype="categorical"
			dataType="double"
			name="miTValue2">
			<NormDiscrete
				field="miT"
				value="miT3a"/>
		</DerivedField>
		<DerivedField
			optype="categorical"
			dataType="double"
			name="miTValue3">
			<NormDiscrete
				field="miT"
				value="miT3b"/>
		</DerivedField>
		<DerivedField
			optype="categorical"
			dataType="double"
			name="miNValue0">
			<NormDiscrete
				field="miN"
				value="miN 0"/>
		</DerivedField>
		<DerivedField
			optype="categorical"
			dataType="double"
			name="miNValue1">
			<NormDiscrete
				field="miN"
				value="miN 1"/>
		</DerivedField>
		<DerivedField
			optype="continuous"
			dataType="double"
			name="EDADNorm">
			<NormContinuous
				field="EDAD">
				<LinearNorm
					orig="47"
					norm="-2.54661660946451"/>
				<LinearNorm
					orig="78"
					norm="1.68519176744602"/>
			</NormContinuous>
		</DerivedField>
		<DerivedField
			optype="continuous"
			dataType="double"
			name="DENSIDADPSANorm">
			<NormContinuous
				field="DENSIDADPSA">
				<LinearNorm
					orig="0.071"
					norm="-1.02650310702246"/>
				<LinearNorm
					orig="1"
					norm="3.33617558146027"/>
			</NormContinuous>
		</DerivedField>
		<DerivedField
			optype="continuous"
			dataType="double"
			name="VOLUMENPROSTATAc.cNorm">
			<NormContinuous
				field="VOLUMENPROSTATAc.c">
				<LinearNorm
					orig="2"
					norm="-1.63258445338179"/>
				<LinearNorm
					orig="115"
					norm="2.6853971880485"/>
			</NormContinuous>
		</DerivedField>
		<DerivedField
			optype="continuous"
			dataType="double"
			name="BRIGANTINorm">
			<NormContinuous
				field="BRIGANTI">
				<LinearNorm
					orig="1"
					norm="-1.06384907547624"/>
				<LinearNorm
					orig="42"
					norm="2.63473733019993"/>
			</NormContinuous>
		</DerivedField>
	</TransformationDictionary>
	<NeuralNetwork
		functionName="classification"
		activationFunction="tanh">
		<MiningSchema>
			<MiningField
				name="PSAALDX"/>
			<MiningField
				name="ISUPBX"/>
			<MiningField
				name="LATERALIDADdeBX"/>
			<MiningField
				name="cT"/>
			<MiningField
				name="cN"/>
			<MiningField
				name="miT"/>
			<MiningField
				name="miN"/>
			<MiningField
				name="EDAD"/>
			<MiningField
				name="DENSIDADPSA"/>
			<MiningField
				name="VOLUMENPROSTATAc.c"/>
			<MiningField
				name="BRIGANTI"/>
			<MiningField
				name="GRUPODERIESGO"
				usageType="predicted"/>
		</MiningSchema>
		<NeuralInputs>
			<NeuralInput
				id="0">
				<DerivedField
					optype="categorical"
					dataType="double">
					<FieldRef
						field="PSAALDXValue0"/>
				</DerivedField>
			</NeuralInput>
			<NeuralInput
				id="1">
				<DerivedField
					optype="categorical"
					dataType="double">
					<FieldRef
						field="PSAALDXValue1"/>
				</DerivedField>
			</NeuralInput>
			<NeuralInput
				id="2">
				<DerivedField
					optype="categorical"
					dataType="double">
					<FieldRef
						field="PSAALDXValue2"/>
				</DerivedField>
			</NeuralInput>
			<NeuralInput
				id="3">
				<DerivedField
					optype="categorical"
					dataType="double">
					<FieldRef
						field="PSAALDXValue3"/>
				</DerivedField>
			</NeuralInput>
			<NeuralInput
				id="4">
				<DerivedField
					optype="categorical"
					dataType="double">
					<FieldRef
						field="PSAALDXValue4"/>
				</DerivedField>
			</NeuralInput>
			<NeuralInput
				id="5">
				<DerivedField
					optype="categorical"
					dataType="double">
					<FieldRef
						field="PSAALDXValue5"/>
				</DerivedField>
			</NeuralInput>
			<NeuralInput
				id="6">
				<DerivedField
					optype="categorical"
					dataType="double">
					<FieldRef
						field="PSAALDXValue6"/>
				</DerivedField>
			</NeuralInput>
			<NeuralInput
				id="7">
				<DerivedField
					optype="categorical"
					dataType="double">
					<FieldRef
						field="PSAALDXValue7"/>
				</DerivedField>
			</NeuralInput>
			<NeuralInput
				id="8">
				<DerivedField
					optype="categorical"
					dataType="double">
					<FieldRef
						field="PSAALDXValue8"/>
				</DerivedField>
			</NeuralInput>
			<NeuralInput
				id="9">
				<DerivedField
					optype="categorical"
					dataType="double">
					<FieldRef
						field="PSAALDXValue9"/>
				</DerivedField>
			</NeuralInput>
			<NeuralInput
				id="10">
				<DerivedField
					optype="categorical"
					dataType="double">
					<FieldRef
						field="PSAALDXValue10"/>
				</DerivedField>
			</NeuralInput>
			<NeuralInput
				id="11">
				<DerivedField
					optype="categorical"
					dataType="double">
					<FieldRef
						field="PSAALDXValue11"/>
				</DerivedField>
			</NeuralInput>
			<NeuralInput
				id="12">
				<DerivedField
					optype="categorical"
					dataType="double">
					<FieldRef
						field="PSAALDXValue12"/>
				</DerivedField>
			</NeuralInput>
			<NeuralInput
				id="13">
				<DerivedField
					optype="categorical"
					dataType="double">
					<FieldRef
						field="PSAALDXValue13"/>
				</DerivedField>
			</NeuralInput>
			<NeuralInput
				id="14">
				<DerivedField
					optype="categorical"
					dataType="double">
					<FieldRef
						field="PSAALDXValue14"/>
				</DerivedField>
			</NeuralInput>
			<NeuralInput
				id="15">
				<DerivedField
					optype="categorical"
					dataType="double">
					<FieldRef
						field="PSAALDXValue15"/>
				</DerivedField>
			</NeuralInput>
			<NeuralInput
				id="16">
				<DerivedField
					optype="categorical"
					dataType="double">
					<FieldRef
						field="PSAALDXValue16"/>
				</DerivedField>
			</NeuralInput>
			<NeuralInput
				id="17">
				<DerivedField
					optype="categorical"
					dataType="double">
					<FieldRef
						field="ISUPBXValue0"/>
				</DerivedField>
			</NeuralInput>
			<NeuralInput
				id="18">
				<DerivedField
					optype="categorical"
					dataType="double">
					<FieldRef
						field="ISUPBXValue1"/>
				</DerivedField>
			</NeuralInput>
			<NeuralInput
				id="19">
				<DerivedField
					optype="categorical"
					dataType="double">
					<FieldRef
						field="ISUPBXValue2"/>
				</DerivedField>
			</NeuralInput>
			<NeuralInput
				id="20">
				<DerivedField
					optype="categorical"
					dataType="double">
					<FieldRef
						field="ISUPBXValue3"/>
				</DerivedField>
			</NeuralInput>
			<NeuralInput
				id="21">
				<DerivedField
					optype="categorical"
					dataType="double">
					<FieldRef
						field="ISUPBXValue4"/>
				</DerivedField>
			</NeuralInput>
			<NeuralInput
				id="22">
				<DerivedField
					optype="categorical"
					dataType="double">
					<FieldRef
						field="LATERALIDADdeBXValue0"/>
				</DerivedField>
			</NeuralInput>
			<NeuralInput
				id="23">
				<DerivedField
					optype="categorical"
					dataType="double">
					<FieldRef
						field="LATERALIDADdeBXValue1"/>
				</DerivedField>
			</NeuralInput>
			<NeuralInput
				id="24">
				<DerivedField
					optype="categorical"
					dataType="double">
					<FieldRef
						field="LATERALIDADdeBXValue2"/>
				</DerivedField>
			</NeuralInput>
			<NeuralInput
				id="25">
				<DerivedField
					optype="categorical"
					dataType="double">
					<FieldRef
						field="cTValue0"/>
				</DerivedField>
			</NeuralInput>
			<NeuralInput
				id="26">
				<DerivedField
					optype="categorical"
					dataType="double">
					<FieldRef
						field="cTValue1"/>
				</DerivedField>
			</NeuralInput>
			<NeuralInput
				id="27">
				<DerivedField
					optype="categorical"
					dataType="double">
					<FieldRef
						field="cTValue2"/>
				</DerivedField>
			</NeuralInput>
			<NeuralInput
				id="28">
				<DerivedField
					optype="categorical"
					dataType="double">
					<FieldRef
						field="cTValue3"/>
				</DerivedField>
			</NeuralInput>
			<NeuralInput
				id="29">
				<DerivedField
					optype="categorical"
					dataType="double">
					<FieldRef
						field="cNValue0"/>
				</DerivedField>
			</NeuralInput>
			<NeuralInput
				id="30">
				<DerivedField
					optype="categorical"
					dataType="double">
					<FieldRef
						field="cNValue1"/>
				</DerivedField>
			</NeuralInput>
			<NeuralInput
				id="31">
				<DerivedField
					optype="categorical"
					dataType="double">
					<FieldRef
						field="cNValue2"/>
				</DerivedField>
			</NeuralInput>
			<NeuralInput
				id="32">
				<DerivedField
					optype="categorical"
					dataType="double">
					<FieldRef
						field="miTValue0"/>
				</DerivedField>
			</NeuralInput>
			<NeuralInput
				id="33">
				<DerivedField
					optype="categorical"
					dataType="double">
					<FieldRef
						field="miTValue1"/>
				</DerivedField>
			</NeuralInput>
			<NeuralInput
				id="34">
				<DerivedField
					optype="categorical"
					dataType="double">
					<FieldRef
						field="miTValue2"/>
				</DerivedField>
			</NeuralInput>
			<NeuralInput
				id="35">
				<DerivedField
					optype="categorical"
					dataType="double">
					<FieldRef
						field="miTValue3"/>
				</DerivedField>
			</NeuralInput>
			<NeuralInput
				id="36">
				<DerivedField
					optype="categorical"
					dataType="double">
					<FieldRef
						field="miNValue0"/>
				</DerivedField>
			</NeuralInput>
			<NeuralInput
				id="37">
				<DerivedField
					optype="categorical"
					dataType="double">
					<FieldRef
						field="miNValue1"/>
				</DerivedField>
			</NeuralInput>
			<NeuralInput
				id="38">
				<DerivedField
					optype="continuous"
					dataType="double">
					<FieldRef
						field="EDADNorm"/>
				</DerivedField>
			</NeuralInput>
			<NeuralInput
				id="39">
				<DerivedField
					optype="continuous"
					dataType="double">
					<FieldRef
						field="DENSIDADPSANorm"/>
				</DerivedField>
			</NeuralInput>
			<NeuralInput
				id="40">
				<DerivedField
					optype="continuous"
					dataType="double">
					<FieldRef
						field="VOLUMENPROSTATAc.cNorm"/>
				</DerivedField>
			</NeuralInput>
			<NeuralInput
				id="41">
				<DerivedField
					optype="continuous"
					dataType="double">
					<FieldRef
						field="BRIGANTINorm"/>
				</DerivedField>
			</NeuralInput>
		</NeuralInputs>
		<NeuralLayer
			numberOfNeurons="6">
			<Neuron
				id="42"
				bias="0.1906615510175">
				<Con
					from="0"
					weight="0.232385800487704"/>
				<Con
					from="1"
					weight="-0.314799458711022"/>
				<Con
					from="2"
					weight="0.278115304935391"/>
				<Con
					from="3"
					weight="-0.134053647815988"/>
				<Con
					from="4"
					weight="0.321683428020321"/>
				<Con
					from="5"
					weight="0.166210762152918"/>
				<Con
					from="6"
					weight="0.0211151492904195"/>
				<Con
					from="7"
					weight="0.473808092152668"/>
				<Con
					from="8"
					weight="-0.297138455553615"/>
				<Con
					from="9"
					weight="0.511772547533641"/>
				<Con
					from="10"
					weight="0.14105508553473"/>
				<Con
					from="11"
					weight="0.380558625128283"/>
				<Con
					from="12"
					weight="0.6801998607241"/>
				<Con
					from="13"
					weight="-0.257369672074406"/>
				<Con
					from="14"
					weight="-0.404011183239617"/>
				<Con
					from="15"
					weight="-0.369680443152054"/>
				<Con
					from="16"
					weight="-0.188152298145685"/>
				<Con
					from="17"
					weight="0.351103590201415"/>
				<Con
					from="18"
					weight="-0.0931984628147126"/>
				<Con
					from="19"
					weight="1.08283130447194"/>
				<Con
					from="20"
					weight="-1.23363055556716"/>
				<Con
					from="21"
					weight="-0.144101543272033"/>
				<Con
					from="22"
					weight="-0.0227572128576996"/>
				<Con
					from="23"
					weight="-0.160467967264415"/>
				<Con
					from="24"
					weight="-0.743375272803709"/>
				<Con
					from="25"
					weight="0.108167737463905"/>
				<Con
					from="26"
					weight="0.125443060748362"/>
				<Con
					from="27"
					weight="-0.0931260658643362"/>
				<Con
					from="28"
					weight="-0.756802220083046"/>
				<Con
					from="29"
					weight="0.346884037628836"/>
				<Con
					from="30"
					weight="-0.358303607089307"/>
				<Con
					from="31"
					weight="0.360475779881683"/>
				<Con
					from="32"
					weight="-0.118820802086439"/>
				<Con
					from="33"
					weight="0.12883289289952"/>
				<Con
					from="34"
					weight="-0.279622278834439"/>
				<Con
					from="35"
					weight="-0.0730694633803933"/>
				<Con
					from="36"
					weight="-0.278649970797758"/>
				<Con
					from="37"
					weight="-0.174188759682578"/>
				<Con
					from="38"
					weight="-0.668779316427475"/>
				<Con
					from="39"
					weight="-1.03366091675444"/>
				<Con
					from="40"
					weight="-0.272999173473508"/>
				<Con
					from="41"
					weight="-0.389161626927384"/>
			</Neuron>
			<Neuron
				id="43"
				bias="0.173414246697246">
				<Con
					from="0"
					weight="0.00652042247527377"/>
				<Con
					from="1"
					weight="-0.212478191635078"/>
				<Con
					from="2"
					weight="0.0184676870100438"/>
				<Con
					from="3"
					weight="-0.342403486019668"/>
				<Con
					from="4"
					weight="-0.303654299827586"/>
				<Con
					from="5"
					weight="-0.147443476067813"/>
				<Con
					from="6"
					weight="-0.486908483014699"/>
				<Con
					from="7"
					weight="0.432511748646258"/>
				<Con
					from="8"
					weight="-0.143614148330427"/>
				<Con
					from="9"
					weight="0.159167336024973"/>
				<Con
					from="10"
					weight="0.281793441960424"/>
				<Con
					from="11"
					weight="0.328165886997004"/>
				<Con
					from="12"
					weight="-0.00456380265217407"/>
				<Con
					from="13"
					weight="-0.26356052178723"/>
				<Con
					from="14"
					weight="0.280302305220168"/>
				<Con
					from="15"
					weight="0.11703548088131"/>
				<Con
					from="16"
					weight="-0.308629369022354"/>
				<Con
					from="17"
					weight="0.186343178068478"/>
				<Con
					from="18"
					weight="0.175132893142577"/>
				<Con
					from="19"
					weight="-0.147829881936599"/>
				<Con
					from="20"
					weight="0.484219728478307"/>
				<Con
					from="21"
					weight="0.345094264597633"/>
				<Con
					from="22"
					weight="0.355537635495609"/>
				<Con
					from="23"
					weight="0.25256352929121"/>
				<Con
					from="24"
					weight="0.31416572462913"/>
				<Con
					from="25"
					weight="0.376432508744798"/>
				<Con
					from="26"
					weight="-0.0518461977428484"/>
				<Con
					from="27"
					weight="0.181910064856128"/>
				<Con
					from="28"
					weight="0.507915652443696"/>
				<Con
					from="29"
					weight="0.363950273746588"/>
				<Con
					from="30"
					weight="-0.107402179909517"/>
				<Con
					from="31"
					weight="0.393474894422989"/>
				<Con
					from="32"
					weight="0.52218623007312"/>
				<Con
					from="33"
					weight="-0.240459527981724"/>
				<Con
					from="34"
					weight="0.40735760838803"/>
				<Con
					from="35"
					weight="0.208511086769707"/>
				<Con
					from="36"
					weight="0.447370943303648"/>
				<Con
					from="37"
					weight="-0.348191445796911"/>
				<Con
					from="38"
					weight="-0.2833714843496"/>
				<Con
					from="39"
					weight="-0.0585209812533216"/>
				<Con
					from="40"
					weight="0.00640348704560037"/>
				<Con
					from="41"
					weight="-0.217512539302308"/>
			</Neuron>
			<Neuron
				id="44"
				bias="-0.21815783920665">
				<Con
					from="0"
					weight="0.0500080123880487"/>
				<Con
					from="1"
					weight="-0.172668119232771"/>
				<Con
					from="2"
					weight="0.211916295652956"/>
				<Con
					from="3"
					weight="0.126143630320113"/>
				<Con
					from="4"
					weight="-0.482157725719657"/>
				<Con
					from="5"
					weight="0.493545938514282"/>
				<Con
					from="6"
					weight="-0.0552336721486695"/>
				<Con
					from="7"
					weight="-0.0280054904843678"/>
				<Con
					from="8"
					weight="0.424723651688264"/>
				<Con
					from="9"
					weight="-0.351074217772589"/>
				<Con
					from="10"
					weight="0.539448421016176"/>
				<Con
					from="11"
					weight="-0.275188728874398"/>
				<Con
					from="12"
					weight="-0.570561335386043"/>
				<Con
					from="13"
					weight="0.205987881858456"/>
				<Con
					from="14"
					weight="0.159194531205425"/>
				<Con
					from="15"
					weight="0.240919217565139"/>
				<Con
					from="16"
					weight="0.544331165744897"/>
				<Con
					from="17"
					weight="-0.103718723031852"/>
				<Con
					from="18"
					weight="0.30643022443546"/>
				<Con
					from="19"
					weight="-0.276947556994881"/>
				<Con
					from="20"
					weight="0.555715558006238"/>
				<Con
					from="21"
					weight="-0.0593205563084262"/>
				<Con
					from="22"
					weight="-0.219461752129373"/>
				<Con
					from="23"
					weight="-0.360929340958579"/>
				<Con
					from="24"
					weight="-0.15885256860781"/>
				<Con
					from="25"
					weight="-0.253366459199055"/>
				<Con
					from="26"
					weight="-0.148946178719575"/>
				<Con
					from="27"
					weight="0.352128867356272"/>
				<Con
					from="28"
					weight="-0.175283909636384"/>
				<Con
					from="29"
					weight="0.343520108560085"/>
				<Con
					from="30"
					weight="0.572216984240748"/>
				<Con
					from="31"
					weight="-0.112859839124671"/>
				<Con
					from="32"
					weight="0.180467511287675"/>
				<Con
					from="33"
					weight="-0.241480036526108"/>
				<Con
					from="34"
					weight="-0.26173620414667"/>
				<Con
					from="35"
					weight="0.418410325137895"/>
				<Con
					from="36"
					weight="-0.306177910135883"/>
				<Con
					from="37"
					weight="0.283354684718106"/>
				<Con
					from="38"
					weight="0.103225905531287"/>
				<Con
					from="39"
					weight="0.275540947185423"/>
				<Con
					from="40"
					weight="0.380406381594974"/>
				<Con
					from="41"
					weight="0.291967645945562"/>
			</Neuron>
			<Neuron
				id="45"
				bias="0.203359128810235">
				<Con
					from="0"
					weight="0.306176437934273"/>
				<Con
					from="1"
					weight="0.571490806914094"/>
				<Con
					from="2"
					weight="-0.396447647745046"/>
				<Con
					from="3"
					weight="0.198914173152794"/>
				<Con
					from="4"
					weight="-0.308599354583012"/>
				<Con
					from="5"
					weight="0.272796318773897"/>
				<Con
					from="6"
					weight="-0.152020067870491"/>
				<Con
					from="7"
					weight="0.454956832964509"/>
				<Con
					from="8"
					weight="0.0415512489505549"/>
				<Con
					from="9"
					weight="0.512987383130744"/>
				<Con
					from="10"
					weight="0.182289568706589"/>
				<Con
					from="11"
					weight="-0.370633351451563"/>
				<Con
					from="12"
					weight="0.195460484493416"/>
				<Con
					from="13"
					weight="-0.266410379972616"/>
				<Con
					from="14"
					weight="0.0454572234596647"/>
				<Con
					from="15"
					weight="0.207819107649129"/>
				<Con
					from="16"
					weight="0.181410255004215"/>
				<Con
					from="17"
					weight="-0.0102939156071417"/>
				<Con
					from="18"
					weight="0.383551677337665"/>
				<Con
					from="19"
					weight="0.204350305450866"/>
				<Con
					from="20"
					weight="-0.904770645813536"/>
				<Con
					from="21"
					weight="-0.297557003031692"/>
				<Con
					from="22"
					weight="0.0641901826211444"/>
				<Con
					from="23"
					weight="-0.129423608952743"/>
				<Con
					from="24"
					weight="-0.0388873968545223"/>
				<Con
					from="25"
					weight="-0.111932254573976"/>
				<Con
					from="26"
					weight="-0.0135436146535648"/>
				<Con
					from="27"
					weight="-0.381550697838067"/>
				<Con
					from="28"
					weight="0.271489695490558"/>
				<Con
					from="29"
					weight="-0.198465923699329"/>
				<Con
					from="30"
					weight="0.0612942709180174"/>
				<Con
					from="31"
					weight="-0.274122846262293"/>
				<Con
					from="32"
					weight="0.104537662559287"/>
				<Con
					from="33"
					weight="0.00246786190209442"/>
				<Con
					from="34"
					weight="-0.563145159652141"/>
				<Con
					from="35"
					weight="0.396286205653263"/>
				<Con
					from="36"
					weight="0.198245368161939"/>
				<Con
					from="37"
					weight="0.519559544684366"/>
				<Con
					from="38"
					weight="-0.289090799118135"/>
				<Con
					from="39"
					weight="0.117291027212347"/>
				<Con
					from="40"
					weight="-0.409478493993113"/>
				<Con
					from="41"
					weight="-0.0366426986176589"/>
			</Neuron>
			<Neuron
				id="46"
				bias="0.729448407602419">
				<Con
					from="0"
					weight="-0.399710192325894"/>
				<Con
					from="1"
					weight="0.340351720232022"/>
				<Con
					from="2"
					weight="0.081785009509055"/>
				<Con
					from="3"
					weight="0.123580431479322"/>
				<Con
					from="4"
					weight="0.17621018096149"/>
				<Con
					from="5"
					weight="-0.43886217120456"/>
				<Con
					from="6"
					weight="-0.225473691210977"/>
				<Con
					from="7"
					weight="-0.347110937425731"/>
				<Con
					from="8"
					weight="0.421115912858396"/>
				<Con
					from="9"
					weight="-0.369523013388512"/>
				<Con
					from="10"
					weight="-0.0635710266494197"/>
				<Con
					from="11"
					weight="0.216823309079781"/>
				<Con
					from="12"
					weight="-0.318045698202239"/>
				<Con
					from="13"
					weight="0.497459459980407"/>
				<Con
					from="14"
					weight="-0.285640237478197"/>
				<Con
					from="15"
					weight="-0.189601764240111"/>
				<Con
					from="16"
					weight="-0.32194151876882"/>
				<Con
					from="17"
					weight="-0.555835936295078"/>
				<Con
					from="18"
					weight="0.356068903896758"/>
				<Con
					from="19"
					weight="0.224662381033751"/>
				<Con
					from="20"
					weight="0.123341599276646"/>
				<Con
					from="21"
					weight="0.263093563129763"/>
				<Con
					from="22"
					weight="-0.230352997734297"/>
				<Con
					from="23"
					weight="0.609201205649589"/>
				<Con
					from="24"
					weight="-0.105913485487159"/>
				<Con
					from="25"
					weight="-0.513885550373766"/>
				<Con
					from="26"
					weight="0.135854375769623"/>
				<Con
					from="27"
					weight="-0.0647576676672022"/>
				<Con
					from="28"
					weight="-0.254684050716273"/>
				<Con
					from="29"
					weight="0.231525749969843"/>
				<Con
					from="30"
					weight="0.376291586905468"/>
				<Con
					from="31"
					weight="-0.341869954729828"/>
				<Con
					from="32"
					weight="-0.161501544703009"/>
				<Con
					from="33"
					weight="-0.0715723428548193"/>
				<Con
					from="34"
					weight="0.381802451411525"/>
				<Con
					from="35"
					weight="0.282828929144654"/>
				<Con
					from="36"
					weight="0.306116001721934"/>
				<Con
					from="37"
					weight="0.526226823822055"/>
				<Con
					from="38"
					weight="-0.11908230385592"/>
				<Con
					from="39"
					weight="0.467820153053407"/>
				<Con
					from="40"
					weight="-0.253743327725997"/>
				<Con
					from="41"
					weight="-0.250263750959082"/>
			</Neuron>
			<Neuron
				id="47"
				bias="0.219610829683739">
				<Con
					from="0"
					weight="0.0580780244069399"/>
				<Con
					from="1"
					weight="0.0176922818634747"/>
				<Con
					from="2"
					weight="-0.386973928230308"/>
				<Con
					from="3"
					weight="0.0776127819910654"/>
				<Con
					from="4"
					weight="0.173784439593828"/>
				<Con
					from="5"
					weight="-0.268808027760061"/>
				<Con
					from="6"
					weight="0.148432158259325"/>
				<Con
					from="7"
					weight="0.123569921615615"/>
				<Con
					from="8"
					weight="0.00183131115433224"/>
				<Con
					from="9"
					weight="0.337970271880616"/>
				<Con
					from="10"
					weight="0.330511130195016"/>
				<Con
					from="11"
					weight="0.163960636646105"/>
				<Con
					from="12"
					weight="0.458573684874492"/>
				<Con
					from="13"
					weight="0.174474296592695"/>
				<Con
					from="14"
					weight="0.27027702829585"/>
				<Con
					from="15"
					weight="0.494864563937069"/>
				<Con
					from="16"
					weight="0.179727170936262"/>
				<Con
					from="17"
					weight="0.466605841392219"/>
				<Con
					from="18"
					weight="-0.13369525292489"/>
				<Con
					from="19"
					weight="0.42101814275746"/>
				<Con
					from="20"
					weight="-0.566708169922023"/>
				<Con
					from="21"
					weight="-0.325265179992433"/>
				<Con
					from="22"
					weight="0.254293802112769"/>
				<Con
					from="23"
					weight="-0.244792966049267"/>
				<Con
					from="24"
					weight="0.202983791279069"/>
				<Con
					from="25"
					weight="0.493605813771251"/>
				<Con
					from="26"
					weight="-0.348659566830145"/>
				<Con
					from="27"
					weight="0.342965710436863"/>
				<Con
					from="28"
					weight="0.149878198065181"/>
				<Con
					from="29"
					weight="-0.318086803337622"/>
				<Con
					from="30"
					weight="-0.401496081258929"/>
				<Con
					from="31"
					weight="0.0721850244893261"/>
				<Con
					from="32"
					weight="0.188969242845102"/>
				<Con
					from="33"
					weight="-0.229993405891933"/>
				<Con
					from="34"
					weight="-0.418398308468181"/>
				<Con
					from="35"
					weight="0.338237966770202"/>
				<Con
					from="36"
					weight="-0.256728076012668"/>
				<Con
					from="37"
					weight="-0.140419907919481"/>
				<Con
					from="38"
					weight="-0.224439548123966"/>
				<Con
					from="39"
					weight="-0.468411711765528"/>
				<Con
					from="40"
					weight="0.481635992137411"/>
				<Con
					from="41"
					weight="0.192735217242523"/>
			</Neuron>
		</NeuralLayer>
		<NeuralLayer
			numberOfNeurons="3"
			activationFunction="identity"
			normalizationMethod="softmax">
			<Neuron
				id="48"
				bias="0.459420648598412">
				<Con
					from="42"
					weight="-1.96732355399497"/>
				<Con
					from="43"
					weight="0.364376949951539"/>
				<Con
					from="44"
					weight="0.844645549432301"/>
				<Con
					from="45"
					weight="-0.731059723560907"/>
				<Con
					from="46"
					weight="0.550465593474206"/>
				<Con
					from="47"
					weight="-0.793057388246631"/>
			</Neuron>
			<Neuron
				id="49"
				bias="-0.756584271533501">
				<Con
					from="42"
					weight="0.577816197104344"/>
				<Con
					from="43"
					weight="-0.620368166031709"/>
				<Con
					from="44"
					weight="-0.321745391064608"/>
				<Con
					from="45"
					weight="0.0651745512999223"/>
				<Con
					from="46"
					weight="-1.00514981626233"/>
				<Con
					from="47"
					weight="0.141005683350156"/>
			</Neuron>
			<Neuron
				id="50"
				bias="0.0152536728575553">
				<Con
					from="42"
					weight="1.35707560866061"/>
				<Con
					from="43"
					weight="-0.145100922526885"/>
				<Con
					from="44"
					weight="-0.345581020056843"/>
				<Con
					from="45"
					weight="0.649370114261344"/>
				<Con
					from="46"
					weight="0.578968671355905"/>
				<Con
					from="47"
					weight="0.154178594665462"/>
			</Neuron>
		</NeuralLayer>
		<NeuralOutputs>
			<NeuralOutput
				outputNeuron="48">
				<DerivedField
					optype="categorical"
					dataType="double">
					<FieldRef
						field="GRUPODERIESGOValue0"/>
				</DerivedField>
			</NeuralOutput>
			<NeuralOutput
				outputNeuron="49">
				<DerivedField
					optype="categorical"
					dataType="double">
					<FieldRef
						field="GRUPODERIESGOValue1"/>
				</DerivedField>
			</NeuralOutput>
			<NeuralOutput
				outputNeuron="50">
				<DerivedField
					optype="categorical"
					dataType="double">
					<FieldRef
						field="GRUPODERIESGOValue2"/>
				</DerivedField>
			</NeuralOutput>
		</NeuralOutputs>
	</NeuralNetwork>
</PMML>
