# Supplementary material for: Prioritising Data Quality Governance for AI in Prostate Cancer: A Methodological Proof-of-Concept Study Using Neural Networks for Risk Stratification
Source: Diagnostics (Basel). 2026 May 10;16(10):1454. doi: 10.3390/diagnostics16101454 (PMC13205476; doi:10.3390/diagnostics16101454)
Supplement: Supplementary file 1 [file diagnostics-16-01454-s001.zip › S3 Artificial Neural Network_20_80.xml]

<?xml version="1.0" encoding="UTF-8" ?>

<PMML
	version="4.3"
	xmlns="http://www.dmg.org/PMML-4_3"
	xmlns:xsi="http://www.w3.org/2001/XMLSchema-instance"
	xsi:schemaLocation="http://www.dmg.org/PMML-4_3 pmml-4-3.xsd">
	<Header
		copyright="Copyright (c) IBM Corp. 1989, 2023.">
		<Application
			name="IBM SPSS Statistics"
			version="29.0.2.0"/>
		<Timestamp>Mon Nov 11 22:17:03 2024</Timestamp>
	</Header>
	<DataDictionary
		numberOfFields="12">
		<DataField
			name="GRUPODERIESGO"
			displayName="GRUPO DE RIESGO (D´amico)"
			optype="categorical"
			dataType="string">
			<Value
				value="Alto"/>
			<Value
				value="Intermedio"/>
		</DataField>
		<DataField
			name="PSAALDX"
			displayName="PSA AL DX"
			optype="categorical"
			dataType="double">
			<Value
				value="2"/>
			<Value
				value="4"/>
			<Value
				value="5"/>
			<Value
				value="6"/>
			<Value
				value="7"/>
			<Value
				value="8"/>
			<Value
				value="10"/>
			<Value
				value="11"/>
			<Value
				value="12"/>
			<Value
				value="13"/>
			<Value
				value="16"/>
			<Value
				value="19"/>
			<Value
				value="20"/>
			<Value
				value="21"/>
			<Value
				value="36"/>
			<Value
				value="41"/>
			<Value
				value="48"/>
			<Value
				value="69"/>
		</DataField>
		<DataField
			name="ISUPBX"
			displayName="ISUP BX"
			optype="categorical"
			dataType="double">
			<Value
				value="1"/>
			<Value
				value="2"/>
			<Value
				value="3"/>
			<Value
				value="4"/>
			<Value
				value="5"/>
		</DataField>
		<DataField
			name="LATERALIDADdeBX"
			displayName="LATERALIDAD de BX"
			optype="categorical"
			dataType="string">
			<Value
				value="Bilateral"/>
			<Value
				value="Derecho"/>
			<Value
				value="Izquierdo"/>
		</DataField>
		<DataField
			name="cT"
			displayName="Estadio clínico segun TNM"
			optype="categorical"
			dataType="string">
			<Value
				value="T1c"/>
			<Value
				value="T2a"/>
			<Value
				value="T2b"/>
			<Value
				value="T2c"/>
			<Value
				value="T3a"/>
		</DataField>
		<DataField
			name="cN"
			displayName="Estadio clínico ganglionar"
			optype="categorical"
			dataType="string">
			<Value
				value="N0"/>
			<Value
				value="N1"/>
			<Value
				value="Nx"/>
		</DataField>
		<DataField
			name="miT"
			optype="categorical"
			dataType="string">
			<Value
				value="miT 2"/>
			<Value
				value="miT3a"/>
			<Value
				value="miT3b"/>
		</DataField>
		<DataField
			name="miN"
			optype="categorical"
			dataType="string">
			<Value
				value="miN 0"/>
			<Value
				value="miN 1"/>
		</DataField>
		<DataField
			name="EDAD"
			optype="continuous"
			dataType="double"/>
		<DataField
			name="DENSIDADPSA"
			displayName="DENSIDAD &#32;PSA"
			optype="continuous"
			dataType="double"/>
		<DataField
			name="VOLUMENPROSTATAc.c"
			displayName="VOLUMEN PROSTATA c.c."
			optype="continuous"
			dataType="double"/>
		<DataField
			name="BRIGANTI"
			optype="continuous"
			dataType="double"/>
	</DataDictionary>
	<TransformationDictionary>
		<DerivedField
			optype="categorical"
			dataType="double"
			name="GRUPODERIESGOValue0">
			<NormDiscrete
				field="GRUPODERIESGO"
				value="Alto"/>
		</DerivedField>
		<DerivedField
			optype="categorical"
			dataType="double"
			name="GRUPODERIESGOValue1">
			<NormDiscrete
				field="GRUPODERIESGO"
				value="Intermedio"/>
		</DerivedField>
		<DerivedField
			optype="categorical"
			dataType="double"
			name="PSAALDXValue0">
			<NormDiscrete
				field="PSAALDX"
				value="2"/>
		</DerivedField>
		<DerivedField
			optype="categorical"
			dataType="double"
			name="PSAALDXValue1">
			<NormDiscrete
				field="PSAALDX"
				value="4"/>
		</DerivedField>
		<DerivedField
			optype="categorical"
			dataType="double"
			name="PSAALDXValue2">
			<NormDiscrete
				field="PSAALDX"
				value="5"/>
		</DerivedField>
		<DerivedField
			optype="categorical"
			dataType="double"
			name="PSAALDXValue3">
			<NormDiscrete
				field="PSAALDX"
				value="6"/>
		</DerivedField>
		<DerivedField
			optype="categorical"
			dataType="double"
			name="PSAALDXValue4">
			<NormDiscrete
				field="PSAALDX"
				value="7"/>
		</DerivedField>
		<DerivedField
			optype="categorical"
			dataType="double"
			name="PSAALDXValue5">
			<NormDiscrete
				field="PSAALDX"
				value="8"/>
		</DerivedField>
		<DerivedField
			optype="categorical"
			dataType="double"
			name="PSAALDXValue6">
			<NormDiscrete
				field="PSAALDX"
				value="10"/>
		</DerivedField>
		<DerivedField
			optype="categorical"
			dataType="double"
			name="PSAALDXValue7">
			<NormDiscrete
				field="PSAALDX"
				value="11"/>
		</DerivedField>
		<DerivedField
			optype="categorical"
			dataType="double"
			name="PSAALDXValue8">
			<NormDiscrete
				field="PSAALDX"
				value="12"/>
		</DerivedField>
		<DerivedField
			optype="categorical"
			dataType="double"
			name="PSAALDXValue9">
			<NormDiscrete
				field="PSAALDX"
				value="13"/>
		</DerivedField>
		<DerivedField
			optype="categorical"
			dataType="double"
			name="PSAALDXValue10">
			<NormDiscrete
				field="PSAALDX"
				value="16"/>
		</DerivedField>
		<DerivedField
			optype="categorical"
			dataType="double"
			name="PSAALDXValue11">
			<NormDiscrete
				field="PSAALDX"
				value="19"/>
		</DerivedField>
		<DerivedField
			optype="categorical"
			dataType="double"
			name="PSAALDXValue12">
			<NormDiscrete
				field="PSAALDX"
				value="20"/>
		</DerivedField>
		<DerivedField
			optype="categorical"
			dataType="double"
			name="PSAALDXValue13">
			<NormDiscrete
				field="PSAALDX"
				value="21"/>
		</DerivedField>
		<DerivedField
			optype="categorical"
			dataType="double"
			name="PSAALDXValue14">
			<NormDiscrete
				field="PSAALDX"
				value="36"/>
		</DerivedField>
		<DerivedField
			optype="categorical"
			dataType="double"
			name="PSAALDXValue15">
			<NormDiscrete
				field="PSAALDX"
				value="41"/>
		</DerivedField>
		<DerivedField
			optype="categorical"
			dataType="double"
			name="PSAALDXValue16">
			<NormDiscrete
				field="PSAALDX"
				value="48"/>
		</DerivedField>
		<DerivedField
			optype="categorical"
			dataType="double"
			name="PSAALDXValue17">
			<NormDiscrete
				field="PSAALDX"
				value="69"/>
		</DerivedField>
		<DerivedField
			optype="categorical"
			dataType="double"
			name="ISUPBXValue0">
			<NormDiscrete
				field="ISUPBX"
				value="1"/>
		</DerivedField>
		<DerivedField
			optype="categorical"
			dataType="double"
			name="ISUPBXValue1">
			<NormDiscrete
				field="ISUPBX"
				value="2"/>
		</DerivedField>
		<DerivedField
			optype="categorical"
			dataType="double"
			name="ISUPBXValue2">
			<NormDiscrete
				field="ISUPBX"
				value="3"/>
		</DerivedField>
		<DerivedField
			optype="categorical"
			dataType="double"
			name="ISUPBXValue3">
			<NormDiscrete
				field="ISUPBX"
				value="4"/>
		</DerivedField>
		<DerivedField
			optype="categorical"
			dataType="double"
			name="ISUPBXValue4">
			<NormDiscrete
				field="ISUPBX"
				value="5"/>
		</DerivedField>
		<DerivedField
			optype="categorical"
			dataType="double"
			name="LATERALIDADdeBXValue0">
			<NormDiscrete
				field="LATERALIDADdeBX"
				value="Bilateral"/>
		</DerivedField>
		<DerivedField
			optype="categorical"
			dataType="double"
			name="LATERALIDADdeBXValue1">
			<NormDiscrete
				field="LATERALIDADdeBX"
				value="Derecho"/>
		</DerivedField>
		<DerivedField
			optype="categorical"
			dataType="double"
			name="LATERALIDADdeBXValue2">
			<NormDiscrete
				field="LATERALIDADdeBX"
				value="Izquierdo"/>
		</DerivedField>
		<DerivedField
			optype="categorical"
			dataType="double"
			name="cTValue0">
			<NormDiscrete
				field="cT"
				value="T1c"/>
		</DerivedField>
		<DerivedField
			optype="categorical"
			dataType="double"
			name="cTValue1">
			<NormDiscrete
				field="cT"
				value="T2a"/>
		</DerivedField>
		<DerivedField
			optype="categorical"
			dataType="double"
			name="cTValue2">
			<NormDiscrete
				field="cT"
				value="T2b"/>
		</DerivedField>
		<DerivedField
			optype="categorical"
			dataType="double"
			name="cTValue3">
			<NormDiscrete
				field="cT"
				value="T2c"/>
		</DerivedField>
		<DerivedField
			optype="categorical"
			dataType="double"
			name="cTValue4">
			<NormDiscrete
				field="cT"
				value="T3a"/>
		</DerivedField>
		<DerivedField
			optype="categorical"
			dataType="double"
			name="cNValue0">
			<NormDiscrete
				field="cN"
				value="N0"/>
		</DerivedField>
		<DerivedField
			optype="categorical"
			dataType="double"
			name="cNValue1">
			<NormDiscrete
				field="cN"
				value="N1"/>
		</DerivedField>
		<DerivedField
			optype="categorical"
			dataType="double"
			name="cNValue2">
			<NormDiscrete
				field="cN"
				value="Nx"/>
		</DerivedField>
		<DerivedField
			optype="categorical"
			dataType="double"
			name="miTValue0">
			<NormDiscrete
				field="miT"
				value="miT 2"/>
		</DerivedField>
		<DerivedField
			optype="categorical"
			dataType="double"
			name="miTValue1">
			<NormDiscrete
				field="miT"
				value="miT3a"/>
		</DerivedField>
		<DerivedField
			optype="categorical"
			dataType="double"
			name="miTValue2">
			<NormDiscrete
				field="miT"
				value="miT3b"/>
		</DerivedField>
		<DerivedField
			optype="categorical"
			dataType="double"
			name="miNValue0">
			<NormDiscrete
				field="miN"
				value="miN 0"/>
		</DerivedField>
		<DerivedField
			optype="categorical"
			dataType="double"
			name="miNValue1">
			<NormDiscrete
				field="miN"
				value="miN 1"/>
		</DerivedField>
		<DerivedField
			optype="continuous"
			dataType="double"
			name="EDADNorm">
			<NormContinuous
				field="EDAD">
				<LinearNorm
					orig="47"
					norm="-2.32884849462877"/>
				<LinearNorm
					orig="79"
					norm="1.8181026709295"/>
			</NormContinuous>
		</DerivedField>
		<DerivedField
			optype="continuous"
			dataType="double"
			name="DENSIDADPSANorm">
			<NormContinuous
				field="DENSIDADPSA">
				<LinearNorm
					orig="0.061"
					norm="-1.10934941314682"/>
				<LinearNorm
					orig="1"
					norm="2.36632177077127"/>
			</NormContinuous>
		</DerivedField>
		<DerivedField
			optype="continuous"
			dataType="double"
			name="VOLUMENPROSTATAc.cNorm">
			<NormContinuous
				field="VOLUMENPROSTATAc.c">
				<LinearNorm
					orig="2"
					norm="-1.76629396163699"/>
				<LinearNorm
					orig="115"
					norm="2.79732500313054"/>
			</NormContinuous>
		</DerivedField>
		<DerivedField
			optype="continuous"
			dataType="double"
			name="BRIGANTINorm">
			<NormContinuous
				field="BRIGANTI">
				<LinearNorm
					orig="2"
					norm="-0.792170165486063"/>
				<LinearNorm
					orig="75"
					norm="2.91757766609207"/>
			</NormContinuous>
		</DerivedField>
	</TransformationDictionary>
	<NeuralNetwork
		functionName="classification"
		activationFunction="tanh">
		<MiningSchema>
			<MiningField
				name="PSAALDX"/>
			<MiningField
				name="ISUPBX"/>
			<MiningField
				name="LATERALIDADdeBX"/>
			<MiningField
				name="cT"/>
			<MiningField
				name="cN"/>
			<MiningField
				name="miT"/>
			<MiningField
				name="miN"/>
			<MiningField
				name="EDAD"/>
			<MiningField
				name="DENSIDADPSA"/>
			<MiningField
				name="VOLUMENPROSTATAc.c"/>
			<MiningField
				name="BRIGANTI"/>
			<MiningField
				name="GRUPODERIESGO"
				usageType="predicted"/>
		</MiningSchema>
		<NeuralInputs>
			<NeuralInput
				id="0">
				<DerivedField
					optype="categorical"
					dataType="double">
					<FieldRef
						field="PSAALDXValue0"/>
				</DerivedField>
			</NeuralInput>
			<NeuralInput
				id="1">
				<DerivedField
					optype="categorical"
					dataType="double">
					<FieldRef
						field="PSAALDXValue1"/>
				</DerivedField>
			</NeuralInput>
			<NeuralInput
				id="2">
				<DerivedField
					optype="categorical"
					dataType="double">
					<FieldRef
						field="PSAALDXValue2"/>
				</DerivedField>
			</NeuralInput>
			<NeuralInput
				id="3">
				<DerivedField
					optype="categorical"
					dataType="double">
					<FieldRef
						field="PSAALDXValue3"/>
				</DerivedField>
			</NeuralInput>
			<NeuralInput
				id="4">
				<DerivedField
					optype="categorical"
					dataType="double">
					<FieldRef
						field="PSAALDXValue4"/>
				</DerivedField>
			</NeuralInput>
			<NeuralInput
				id="5">
				<DerivedField
					optype="categorical"
					dataType="double">
					<FieldRef
						field="PSAALDXValue5"/>
				</DerivedField>
			</NeuralInput>
			<NeuralInput
				id="6">
				<DerivedField
					optype="categorical"
					dataType="double">
					<FieldRef
						field="PSAALDXValue6"/>
				</DerivedField>
			</NeuralInput>
			<NeuralInput
				id="7">
				<DerivedField
					optype="categorical"
					dataType="double">
					<FieldRef
						field="PSAALDXValue7"/>
				</DerivedField>
			</NeuralInput>
			<NeuralInput
				id="8">
				<DerivedField
					optype="categorical"
					dataType="double">
					<FieldRef
						field="PSAALDXValue8"/>
				</DerivedField>
			</NeuralInput>
			<NeuralInput
				id="9">
				<DerivedField
					optype="categorical"
					dataType="double">
					<FieldRef
						field="PSAALDXValue9"/>
				</DerivedField>
			</NeuralInput>
			<NeuralInput
				id="10">
				<DerivedField
					optype="categorical"
					dataType="double">
					<FieldRef
						field="PSAALDXValue10"/>
				</DerivedField>
			</NeuralInput>
			<NeuralInput
				id="11">
				<DerivedField
					optype="categorical"
					dataType="double">
					<FieldRef
						field="PSAALDXValue11"/>
				</DerivedField>
			</NeuralInput>
			<NeuralInput
				id="12">
				<DerivedField
					optype="categorical"
					dataType="double">
					<FieldRef
						field="PSAALDXValue12"/>
				</DerivedField>
			</NeuralInput>
			<NeuralInput
				id="13">
				<DerivedField
					optype="categorical"
					dataType="double">
					<FieldRef
						field="PSAALDXValue13"/>
				</DerivedField>
			</NeuralInput>
			<NeuralInput
				id="14">
				<DerivedField
					optype="categorical"
					dataType="double">
					<FieldRef
						field="PSAALDXValue14"/>
				</DerivedField>
			</NeuralInput>
			<NeuralInput
				id="15">
				<DerivedField
					optype="categorical"
					dataType="double">
					<FieldRef
						field="PSAALDXValue15"/>
				</DerivedField>
			</NeuralInput>
			<NeuralInput
				id="16">
				<DerivedField
					optype="categorical"
					dataType="double">
					<FieldRef
						field="PSAALDXValue16"/>
				</DerivedField>
			</NeuralInput>
			<NeuralInput
				id="17">
				<DerivedField
					optype="categorical"
					dataType="double">
					<FieldRef
						field="PSAALDXValue17"/>
				</DerivedField>
			</NeuralInput>
			<NeuralInput
				id="18">
				<DerivedField
					optype="categorical"
					dataType="double">
					<FieldRef
						field="ISUPBXValue0"/>
				</DerivedField>
			</NeuralInput>
			<NeuralInput
				id="19">
				<DerivedField
					optype="categorical"
					dataType="double">
					<FieldRef
						field="ISUPBXValue1"/>
				</DerivedField>
			</NeuralInput>
			<NeuralInput
				id="20">
				<DerivedField
					optype="categorical"
					dataType="double">
					<FieldRef
						field="ISUPBXValue2"/>
				</DerivedField>
			</NeuralInput>
			<NeuralInput
				id="21">
				<DerivedField
					optype="categorical"
					dataType="double">
					<FieldRef
						field="ISUPBXValue3"/>
				</DerivedField>
			</NeuralInput>
			<NeuralInput
				id="22">
				<DerivedField
					optype="categorical"
					dataType="double">
					<FieldRef
						field="ISUPBXValue4"/>
				</DerivedField>
			</NeuralInput>
			<NeuralInput
				id="23">
				<DerivedField
					optype="categorical"
					dataType="double">
					<FieldRef
						field="LATERALIDADdeBXValue0"/>
				</DerivedField>
			</NeuralInput>
			<NeuralInput
				id="24">
				<DerivedField
					optype="categorical"
					dataType="double">
					<FieldRef
						field="LATERALIDADdeBXValue1"/>
				</DerivedField>
			</NeuralInput>
			<NeuralInput
				id="25">
				<DerivedField
					optype="categorical"
					dataType="double">
					<FieldRef
						field="LATERALIDADdeBXValue2"/>
				</DerivedField>
			</NeuralInput>
			<NeuralInput
				id="26">
				<DerivedField
					optype="categorical"
					dataType="double">
					<FieldRef
						field="cTValue0"/>
				</DerivedField>
			</NeuralInput>
			<NeuralInput
				id="27">
				<DerivedField
					optype="categorical"
					dataType="double">
					<FieldRef
						field="cTValue1"/>
				</DerivedField>
			</NeuralInput>
			<NeuralInput
				id="28">
				<DerivedField
					optype="categorical"
					dataType="double">
					<FieldRef
						field="cTValue2"/>
				</DerivedField>
			</NeuralInput>
			<NeuralInput
				id="29">
				<DerivedField
					optype="categorical"
					dataType="double">
					<FieldRef
						field="cTValue3"/>
				</DerivedField>
			</NeuralInput>
			<NeuralInput
				id="30">
				<DerivedField
					optype="categorical"
					dataType="double">
					<FieldRef
						field="cTValue4"/>
				</DerivedField>
			</NeuralInput>
			<NeuralInput
				id="31">
				<DerivedField
					optype="categorical"
					dataType="double">
					<FieldRef
						field="cNValue0"/>
				</DerivedField>
			</NeuralInput>
			<NeuralInput
				id="32">
				<DerivedField
					optype="categorical"
					dataType="double">
					<FieldRef
						field="cNValue1"/>
				</DerivedField>
			</NeuralInput>
			<NeuralInput
				id="33">
				<DerivedField
					optype="categorical"
					dataType="double">
					<FieldRef
						field="cNValue2"/>
				</DerivedField>
			</NeuralInput>
			<NeuralInput
				id="34">
				<DerivedField
					optype="categorical"
					dataType="double">
					<FieldRef
						field="miTValue0"/>
				</DerivedField>
			</NeuralInput>
			<NeuralInput
				id="35">
				<DerivedField
					optype="categorical"
					dataType="double">
					<FieldRef
						field="miTValue1"/>
				</DerivedField>
			</NeuralInput>
			<NeuralInput
				id="36">
				<DerivedField
					optype="categorical"
					dataType="double">
					<FieldRef
						field="miTValue2"/>
				</DerivedField>
			</NeuralInput>
			<NeuralInput
				id="37">
				<DerivedField
					optype="categorical"
					dataType="double">
					<FieldRef
						field="miNValue0"/>
				</DerivedField>
			</NeuralInput>
			<NeuralInput
				id="38">
				<DerivedField
					optype="categorical"
					dataType="double">
					<FieldRef
						field="miNValue1"/>
				</DerivedField>
			</NeuralInput>
			<NeuralInput
				id="39">
				<DerivedField
					optype="continuous"
					dataType="double">
					<FieldRef
						field="EDADNorm"/>
				</DerivedField>
			</NeuralInput>
			<NeuralInput
				id="40">
				<DerivedField
					optype="continuous"
					dataType="double">
					<FieldRef
						field="DENSIDADPSANorm"/>
				</DerivedField>
			</NeuralInput>
			<NeuralInput
				id="41">
				<DerivedField
					optype="continuous"
					dataType="double">
					<FieldRef
						field="VOLUMENPROSTATAc.cNorm"/>
				</DerivedField>
			</NeuralInput>
			<NeuralInput
				id="42">
				<DerivedField
					optype="continuous"
					dataType="double">
					<FieldRef
						field="BRIGANTINorm"/>
				</DerivedField>
			</NeuralInput>
		</NeuralInputs>
		<NeuralLayer
			numberOfNeurons="9">
			<Neuron
				id="43"
				bias="-0.508416522224088">
				<Con
					from="0"
					weight="-0.111691556235516"/>
				<Con
					from="1"
					weight="0.222712337382436"/>
				<Con
					from="2"
					weight="-0.38689901021755"/>
				<Con
					from="3"
					weight="-0.356522114158248"/>
				<Con
					from="4"
					weight="0.34317958339589"/>
				<Con
					from="5"
					weight="-0.180475621182392"/>
				<Con
					from="6"
					weight="-0.055121016501336"/>
				<Con
					from="7"
					weight="-0.484141949312374"/>
				<Con
					from="8"
					weight="0.9294634898267"/>
				<Con
					from="9"
					weight="-0.261326254910124"/>
				<Con
					from="10"
					weight="0.526491571871661"/>
				<Con
					from="11"
					weight="0.867164257079227"/>
				<Con
					from="12"
					weight="-0.352513726318727"/>
				<Con
					from="13"
					weight="-0.281492363118825"/>
				<Con
					from="14"
					weight="-0.19431420470929"/>
				<Con
					from="15"
					weight="0.079195568151264"/>
				<Con
					from="16"
					weight="0.347646440350662"/>
				<Con
					from="17"
					weight="0.435824857185272"/>
				<Con
					from="18"
					weight="1.03412135016618"/>
				<Con
					from="19"
					weight="0.288260172600153"/>
				<Con
					from="20"
					weight="1.36276811834773"/>
				<Con
					from="21"
					weight="-1.57571701881745"/>
				<Con
					from="22"
					weight="-1.05592660363251"/>
				<Con
					from="23"
					weight="0.714717871472537"/>
				<Con
					from="24"
					weight="-0.339572585051653"/>
				<Con
					from="25"
					weight="-0.758028652082377"/>
				<Con
					from="26"
					weight="-0.0122217801338787"/>
				<Con
					from="27"
					weight="0.0366493080513077"/>
				<Con
					from="28"
					weight="-0.0270346782490453"/>
				<Con
					from="29"
					weight="0.0090599693703264"/>
				<Con
					from="30"
					weight="0.249373211889345"/>
				<Con
					from="31"
					weight="0.0357443507082514"/>
				<Con
					from="32"
					weight="-0.367519662012633"/>
				<Con
					from="33"
					weight="0.00127881299099411"/>
				<Con
					from="34"
					weight="0.131225034363253"/>
				<Con
					from="35"
					weight="-0.398643113571236"/>
				<Con
					from="36"
					weight="-0.160559790474616"/>
				<Con
					from="37"
					weight="-0.0934852809342852"/>
				<Con
					from="38"
					weight="-0.075330511533746"/>
				<Con
					from="39"
					weight="-0.426500267692154"/>
				<Con
					from="40"
					weight="-0.96643702753263"/>
				<Con
					from="41"
					weight="-0.17707350931204"/>
				<Con
					from="42"
					weight="-0.621660592753614"/>
			</Neuron>
			<Neuron
				id="44"
				bias="0.0664705121713023">
				<Con
					from="0"
					weight="-0.220621542362113"/>
				<Con
					from="1"
					weight="-0.0603152443807885"/>
				<Con
					from="2"
					weight="0.313076725942283"/>
				<Con
					from="3"
					weight="-0.243734668836381"/>
				<Con
					from="4"
					weight="-0.304683828887722"/>
				<Con
					from="5"
					weight="0.303257546763161"/>
				<Con
					from="6"
					weight="0.228046222923391"/>
				<Con
					from="7"
					weight="-0.0423936705001496"/>
				<Con
					from="8"
					weight="-0.0704983893324007"/>
				<Con
					from="9"
					weight="-0.439604334948826"/>
				<Con
					from="10"
					weight="-0.103055935980467"/>
				<Con
					from="11"
					weight="0.33630573000311"/>
				<Con
					from="12"
					weight="0.427649476770075"/>
				<Con
					from="13"
					weight="0.250227723602394"/>
				<Con
					from="14"
					weight="0.11759449650211"/>
				<Con
					from="15"
					weight="0.01621274479807"/>
				<Con
					from="16"
					weight="-0.174646475717329"/>
				<Con
					from="17"
					weight="0.0695668624010932"/>
				<Con
					from="18"
					weight="-0.181655486485784"/>
				<Con
					from="19"
					weight="-0.369983295543401"/>
				<Con
					from="20"
					weight="-0.428142364127811"/>
				<Con
					from="21"
					weight="-0.0823521941260307"/>
				<Con
					from="22"
					weight="-0.335571253106242"/>
				<Con
					from="23"
					weight="-0.380551123489884"/>
				<Con
					from="24"
					weight="-0.183681271258423"/>
				<Con
					from="25"
					weight="-0.0288716781158349"/>
				<Con
					from="26"
					weight="0.410864953199372"/>
				<Con
					from="27"
					weight="0.362730155122536"/>
				<Con
					from="28"
					weight="-0.188549572987384"/>
				<Con
					from="29"
					weight="-0.439690550265347"/>
				<Con
					from="30"
					weight="-0.403679202138114"/>
				<Con
					from="31"
					weight="0.300972842375605"/>
				<Con
					from="32"
					weight="-0.031050589230826"/>
				<Con
					from="33"
					weight="0.391077215830948"/>
				<Con
					from="34"
					weight="0.221685332022442"/>
				<Con
					from="35"
					weight="-0.271380744499249"/>
				<Con
					from="36"
					weight="0.121732262725297"/>
				<Con
					from="37"
					weight="0.268226564088888"/>
				<Con
					from="38"
					weight="0.15551476908007"/>
				<Con
					from="39"
					weight="0.168664616202894"/>
				<Con
					from="40"
					weight="-0.473251607480167"/>
				<Con
					from="41"
					weight="0.137159100563818"/>
				<Con
					from="42"
					weight="-0.514487483635695"/>
			</Neuron>
			<Neuron
				id="45"
				bias="0.0422368111289839">
				<Con
					from="0"
					weight="-0.206206012517793"/>
				<Con
					from="1"
					weight="-0.0145799687337215"/>
				<Con
					from="2"
					weight="-0.23296116545435"/>
				<Con
					from="3"
					weight="0.260520409693244"/>
				<Con
					from="4"
					weight="-0.174647148162411"/>
				<Con
					from="5"
					weight="-0.534032999726356"/>
				<Con
					from="6"
					weight="0.532888700681376"/>
				<Con
					from="7"
					weight="-0.132385040996063"/>
				<Con
					from="8"
					weight="0.30087273160177"/>
				<Con
					from="9"
					weight="-0.105068299970742"/>
				<Con
					from="10"
					weight="1.03078772075382"/>
				<Con
					from="11"
					weight="0.760637054837993"/>
				<Con
					from="12"
					weight="-0.587719654547267"/>
				<Con
					from="13"
					weight="0.25670726401862"/>
				<Con
					from="14"
					weight="-0.734400015658382"/>
				<Con
					from="15"
					weight="-0.0756323566715806"/>
				<Con
					from="16"
					weight="0.190132507517367"/>
				<Con
					from="17"
					weight="-0.300681848945933"/>
				<Con
					from="18"
					weight="0.873938565858461"/>
				<Con
					from="19"
					weight="0.517638015645251"/>
				<Con
					from="20"
					weight="1.27292527705193"/>
				<Con
					from="21"
					weight="-1.13502899550844"/>
				<Con
					from="22"
					weight="-0.235024150093296"/>
				<Con
					from="23"
					weight="0.186285383737131"/>
				<Con
					from="24"
					weight="-0.0951894428993818"/>
				<Con
					from="25"
					weight="-0.464967823170631"/>
				<Con
					from="26"
					weight="0.95553055602269"/>
				<Con
					from="27"
					weight="0.689677045822075"/>
				<Con
					from="28"
					weight="-0.0161752563739984"/>
				<Con
					from="29"
					weight="-0.399481347687495"/>
				<Con
					from="30"
					weight="-0.427010397370208"/>
				<Con
					from="31"
					weight="0.063443690147867"/>
				<Con
					from="32"
					weight="0.204299593999949"/>
				<Con
					from="33"
					weight="0.608449058921032"/>
				<Con
					from="34"
					weight="0.597321823555797"/>
				<Con
					from="35"
					weight="0.561226613118133"/>
				<Con
					from="36"
					weight="-0.704212855049441"/>
				<Con
					from="37"
					weight="-0.548883942009332"/>
				<Con
					from="38"
					weight="0.144474299325598"/>
				<Con
					from="39"
					weight="-0.605436139575868"/>
				<Con
					from="40"
					weight="-0.360721688573727"/>
				<Con
					from="41"
					weight="-0.176641653481424"/>
				<Con
					from="42"
					weight="-0.21566765126466"/>
			</Neuron>
			<Neuron
				id="46"
				bias="0.497236610432987">
				<Con
					from="0"
					weight="-0.0994061288387352"/>
				<Con
					from="1"
					weight="0.50249134556948"/>
				<Con
					from="2"
					weight="-0.0693535567146049"/>
				<Con
					from="3"
					weight="0.707388486164231"/>
				<Con
					from="4"
					weight="-0.269076106236523"/>
				<Con
					from="5"
					weight="-0.186055995939433"/>
				<Con
					from="6"
					weight="-0.490111993417939"/>
				<Con
					from="7"
					weight="0.509637504000018"/>
				<Con
					from="8"
					weight="-1.12303198875438"/>
				<Con
					from="9"
					weight="-0.333052218781533"/>
				<Con
					from="10"
					weight="-0.197876227539492"/>
				<Con
					from="11"
					weight="-0.941239295209449"/>
				<Con
					from="12"
					weight="0.359389664990926"/>
				<Con
					from="13"
					weight="0.226840181110495"/>
				<Con
					from="14"
					weight="0.812023210143644"/>
				<Con
					from="15"
					weight="-0.454430795399755"/>
				<Con
					from="16"
					weight="0.22224238652844"/>
				<Con
					from="17"
					weight="-0.162889545639203"/>
				<Con
					from="18"
					weight="-1.14690932750289"/>
				<Con
					from="19"
					weight="-0.13173909109767"/>
				<Con
					from="20"
					weight="-1.61990430285218"/>
				<Con
					from="21"
					weight="1.47429446931268"/>
				<Con
					from="22"
					weight="0.582644231194464"/>
				<Con
					from="23"
					weight="-0.507475540683789"/>
				<Con
					from="24"
					weight="0.824545087335485"/>
				<Con
					from="25"
					weight="0.397712981038957"/>
				<Con
					from="26"
					weight="-0.377358688165761"/>
				<Con
					from="27"
					weight="-0.310378865034007"/>
				<Con
					from="28"
					weight="-0.278376003540061"/>
				<Con
					from="29"
					weight="0.185864542910249"/>
				<Con
					from="30"
					weight="0.0860907228938005"/>
				<Con
					from="31"
					weight="-0.0222943335997746"/>
				<Con
					from="32"
					weight="0.35070644946611"/>
				<Con
					from="33"
					weight="-0.099375002335874"/>
				<Con
					from="34"
					weight="-0.406230788157526"/>
				<Con
					from="35"
					weight="-0.16219880300275"/>
				<Con
					from="36"
					weight="1.43899218325867"/>
				<Con
					from="37"
					weight="0.610758872479865"/>
				<Con
					from="38"
					weight="-0.287163629396652"/>
				<Con
					from="39"
					weight="-0.678854106684009"/>
				<Con
					from="40"
					weight="0.649202033186992"/>
				<Con
					from="41"
					weight="0.823360103779046"/>
				<Con
					from="42"
					weight="1.09642417058162"/>
			</Neuron>
			<Neuron
				id="47"
				bias="0.312492523569992">
				<Con
					from="0"
					weight="-0.233867485539616"/>
				<Con
					from="1"
					weight="0.140207404791346"/>
				<Con
					from="2"
					weight="-0.31852222582868"/>
				<Con
					from="3"
					weight="0.218176902782714"/>
				<Con
					from="4"
					weight="0.148648889694798"/>
				<Con
					from="5"
					weight="0.0252799779201181"/>
				<Con
					from="6"
					weight="-0.346020366726943"/>
				<Con
					from="7"
					weight="-0.263880726162624"/>
				<Con
					from="8"
					weight="-0.384511148026624"/>
				<Con
					from="9"
					weight="0.327697609510636"/>
				<Con
					from="10"
					weight="-0.0155032805061387"/>
				<Con
					from="11"
					weight="-0.322651796015995"/>
				<Con
					from="12"
					weight="0.0660977593674523"/>
				<Con
					from="13"
					weight="0.325071109564609"/>
				<Con
					from="14"
					weight="0.0346236509242255"/>
				<Con
					from="15"
					weight="-0.375312014585741"/>
				<Con
					from="16"
					weight="-0.124807425198935"/>
				<Con
					from="17"
					weight="-0.395013663945697"/>
				<Con
					from="18"
					weight="0.268281767193835"/>
				<Con
					from="19"
					weight="-0.590320895976494"/>
				<Con
					from="20"
					weight="-0.51368256551554"/>
				<Con
					from="21"
					weight="0.343065174070788"/>
				<Con
					from="22"
					weight="0.233949380348324"/>
				<Con
					from="23"
					weight="-0.117613956779906"/>
				<Con
					from="24"
					weight="0.237615698505485"/>
				<Con
					from="25"
					weight="0.042051893845952"/>
				<Con
					from="26"
					weight="0.495351843319195"/>
				<Con
					from="27"
					weight="0.0498876076789279"/>
				<Con
					from="28"
					weight="0.180899060624927"/>
				<Con
					from="29"
					weight="0.0954912061837095"/>
				<Con
					from="30"
					weight="0.21743371514042"/>
				<Con
					from="31"
					weight="0.538074968341607"/>
				<Con
					from="32"
					weight="-0.10833338763737"/>
				<Con
					from="33"
					weight="-0.236898596370224"/>
				<Con
					from="34"
					weight="0.317127483888008"/>
				<Con
					from="35"
					weight="-0.461230459990655"/>
				<Con
					from="36"
					weight="0.455659386840361"/>
				<Con
					from="37"
					weight="0.29262167037466"/>
				<Con
					from="38"
					weight="-0.197904583388574"/>
				<Con
					from="39"
					weight="0.408733990517769"/>
				<Con
					from="40"
					weight="0.409201724853492"/>
				<Con
					from="41"
					weight="-0.240412858836711"/>
				<Con
					from="42"
					weight="0.592587730157573"/>
			</Neuron>
			<Neuron
				id="48"
				bias="0.550263813603313">
				<Con
					from="0"
					weight="-0.159108298761579"/>
				<Con
					from="1"
					weight="-0.299240416991649"/>
				<Con
					from="2"
					weight="0.301463613221874"/>
				<Con
					from="3"
					weight="0.160473986437039"/>
				<Con
					from="4"
					weight="0.335385918347011"/>
				<Con
					from="5"
					weight="0.221118189694747"/>
				<Con
					from="6"
					weight="0.278284642082669"/>
				<Con
					from="7"
					weight="-0.360346549254229"/>
				<Con
					from="8"
					weight="-0.608153557591534"/>
				<Con
					from="9"
					weight="5.89341105137008e-05"/>
				<Con
					from="10"
					weight="-0.157100567386163"/>
				<Con
					from="11"
					weight="-0.69231389201915"/>
				<Con
					from="12"
					weight="0.136349327379113"/>
				<Con
					from="13"
					weight="0.0902269812004662"/>
				<Con
					from="14"
					weight="-0.144983016091646"/>
				<Con
					from="15"
					weight="0.0439115347804684"/>
				<Con
					from="16"
					weight="-0.458632865882643"/>
				<Con
					from="17"
					weight="0.0562029382826737"/>
				<Con
					from="18"
					weight="-0.349268312306143"/>
				<Con
					from="19"
					weight="0.426711087666293"/>
				<Con
					from="20"
					weight="-0.499872532516493"/>
				<Con
					from="21"
					weight="1.28786080056967"/>
				<Con
					from="22"
					weight="0.327393959554631"/>
				<Con
					from="23"
					weight="-0.679080223227958"/>
				<Con
					from="24"
					weight="0.272253046111637"/>
				<Con
					from="25"
					weight="-0.0468780592928946"/>
				<Con
					from="26"
					weight="0.423086261017643"/>
				<Con
					from="27"
					weight="-0.55350256259287"/>
				<Con
					from="28"
					weight="-0.0580166822183259"/>
				<Con
					from="29"
					weight="0.0291831001811023"/>
				<Con
					from="30"
					weight="-0.0230818964527569"/>
				<Con
					from="31"
					weight="0.243615730331678"/>
				<Con
					from="32"
					weight="0.186740987738542"/>
				<Con
					from="33"
					weight="0.161092010297111"/>
				<Con
					from="34"
					weight="-0.204893679876285"/>
				<Con
					from="35"
					weight="0.0899367218562371"/>
				<Con
					from="36"
					weight="0.412966045258152"/>
				<Con
					from="37"
					weight="0.119420810302652"/>
				<Con
					from="38"
					weight="0.339056306259418"/>
				<Con
					from="39"
					weight="-0.199556547946476"/>
				<Con
					from="40"
					weight="0.000157470830287641"/>
				<Con
					from="41"
					weight="0.388422498060723"/>
				<Con
					from="42"
					weight="0.345460154883294"/>
			</Neuron>
			<Neuron
				id="49"
				bias="0.514903323589554">
				<Con
					from="0"
					weight="-0.392034286536548"/>
				<Con
					from="1"
					weight="0.439835854131886"/>
				<Con
					from="2"
					weight="0.362097450896833"/>
				<Con
					from="3"
					weight="0.508030589865746"/>
				<Con
					from="4"
					weight="-0.0331506908371423"/>
				<Con
					from="5"
					weight="0.492138683397559"/>
				<Con
					from="6"
					weight="-0.539102700528353"/>
				<Con
					from="7"
					weight="0.346065540262313"/>
				<Con
					from="8"
					weight="0.0976880462732737"/>
				<Con
					from="9"
					weight="0.434142041001367"/>
				<Con
					from="10"
					weight="-0.237791690767986"/>
				<Con
					from="11"
					weight="0.357471196044739"/>
				<Con
					from="12"
					weight="0.62468188352906"/>
				<Con
					from="13"
					weight="0.124124392953914"/>
				<Con
					from="14"
					weight="0.375141388754298"/>
				<Con
					from="15"
					weight="-0.121311630023513"/>
				<Con
					from="16"
					weight="0.250550381183884"/>
				<Con
					from="17"
					weight="0.0891672491993142"/>
				<Con
					from="18"
					weight="0.0829575838372185"/>
				<Con
					from="19"
					weight="0.292601629726103"/>
				<Con
					from="20"
					weight="0.0764447761499864"/>
				<Con
					from="21"
					weight="0.91824693038888"/>
				<Con
					from="22"
					weight="0.173140061149846"/>
				<Con
					from="23"
					weight="0.171126524073769"/>
				<Con
					from="24"
					weight="0.396343430857102"/>
				<Con
					from="25"
					weight="-0.0848255191165598"/>
				<Con
					from="26"
					weight="0.337758250168506"/>
				<Con
					from="27"
					weight="0.147291080319591"/>
				<Con
					from="28"
					weight="-0.10345737265487"/>
				<Con
					from="29"
					weight="-0.244586521783368"/>
				<Con
					from="30"
					weight="-0.104470552827587"/>
				<Con
					from="31"
					weight="-0.102482725827884"/>
				<Con
					from="32"
					weight="-0.313563796069835"/>
				<Con
					from="33"
					weight="-0.490380335928852"/>
				<Con
					from="34"
					weight="0.310477746781459"/>
				<Con
					from="35"
					weight="-0.310886507944015"/>
				<Con
					from="36"
					weight="0.262946044384477"/>
				<Con
					from="37"
					weight="-0.363329157648267"/>
				<Con
					from="38"
					weight="-0.495921315811255"/>
				<Con
					from="39"
					weight="0.30267761494651"/>
				<Con
					from="40"
					weight="0.416529201975077"/>
				<Con
					from="41"
					weight="-0.0802185384045531"/>
				<Con
					from="42"
					weight="-0.222671491895899"/>
			</Neuron>
			<Neuron
				id="50"
				bias="0.110711113346187">
				<Con
					from="0"
					weight="-0.0786810660447806"/>
				<Con
					from="1"
					weight="-0.276171691704912"/>
				<Con
					from="2"
					weight="0.0979884426795554"/>
				<Con
					from="3"
					weight="-0.56355739209609"/>
				<Con
					from="4"
					weight="0.309805714902824"/>
				<Con
					from="5"
					weight="-0.000159831454567816"/>
				<Con
					from="6"
					weight="0.187152039810902"/>
				<Con
					from="7"
					weight="0.251578912839524"/>
				<Con
					from="8"
					weight="0.412066414270827"/>
				<Con
					from="9"
					weight="-0.198152893245264"/>
				<Con
					from="10"
					weight="0.921020658179031"/>
				<Con
					from="11"
					weight="0.291237660754008"/>
				<Con
					from="12"
					weight="-0.213318576408585"/>
				<Con
					from="13"
					weight="-0.195507813542472"/>
				<Con
					from="14"
					weight="-0.406537201041189"/>
				<Con
					from="15"
					weight="0.0484788175549206"/>
				<Con
					from="16"
					weight="0.459812826774903"/>
				<Con
					from="17"
					weight="-0.181919146901675"/>
				<Con
					from="18"
					weight="0.691876397338872"/>
				<Con
					from="19"
					weight="0.47808988039102"/>
				<Con
					from="20"
					weight="0.493721714254977"/>
				<Con
					from="21"
					weight="-0.972484335400992"/>
				<Con
					from="22"
					weight="-0.164463988220725"/>
				<Con
					from="23"
					weight="0.754873295427091"/>
				<Con
					from="24"
					weight="-0.417689210205657"/>
				<Con
					from="25"
					weight="-0.0954161830321226"/>
				<Con
					from="26"
					weight="0.0992575018731837"/>
				<Con
					from="27"
					weight="0.309762744848136"/>
				<Con
					from="28"
					weight="-0.225952214747102"/>
				<Con
					from="29"
					weight="0.128502320438138"/>
				<Con
					from="30"
					weight="0.0298204568939658"/>
				<Con
					from="31"
					weight="-0.363796138703605"/>
				<Con
					from="32"
					weight="-0.64220527612484"/>
				<Con
					from="33"
					weight="0.226564998166525"/>
				<Con
					from="34"
					weight="0.0911336906624225"/>
				<Con
					from="35"
					weight="0.28588398474554"/>
				<Con
					from="36"
					weight="-0.959037421449441"/>
				<Con
					from="37"
					weight="0.127747915324488"/>
				<Con
					from="38"
					weight="0.095344325684656"/>
				<Con
					from="39"
					weight="-0.747577119153308"/>
				<Con
					from="40"
					weight="-0.87785524750932"/>
				<Con
					from="41"
					weight="0.821380314117093"/>
				<Con
					from="42"
					weight="-1.59596681009814"/>
			</Neuron>
			<Neuron
				id="51"
				bias="-0.379157989759202">
				<Con
					from="0"
					weight="0.146069820271476"/>
				<Con
					from="1"
					weight="-0.245507480104611"/>
				<Con
					from="2"
					weight="0.267906492835958"/>
				<Con
					from="3"
					weight="-0.218469000242879"/>
				<Con
					from="4"
					weight="-0.361938169128127"/>
				<Con
					from="5"
					weight="0.182755069087802"/>
				<Con
					from="6"
					weight="-0.0264853122495081"/>
				<Con
					from="7"
					weight="-0.016627441767712"/>
				<Con
					from="8"
					weight="-0.5345479935371"/>
				<Con
					from="9"
					weight="0.354913518233165"/>
				<Con
					from="10"
					weight="-0.105318596558419"/>
				<Con
					from="11"
					weight="0.267468138749889"/>
				<Con
					from="12"
					weight="-0.025920366525414"/>
				<Con
					from="13"
					weight="0.367153482924854"/>
				<Con
					from="14"
					weight="0.542376695760168"/>
				<Con
					from="15"
					weight="0.456693958676655"/>
				<Con
					from="16"
					weight="0.410068736729398"/>
				<Con
					from="17"
					weight="0.207305295474361"/>
				<Con
					from="18"
					weight="-0.651325504778997"/>
				<Con
					from="19"
					weight="-0.572225433639949"/>
				<Con
					from="20"
					weight="0.248936086080861"/>
				<Con
					from="21"
					weight="0.739765207386115"/>
				<Con
					from="22"
					weight="0.367777377486473"/>
				<Con
					from="23"
					weight="0.188310731013625"/>
				<Con
					from="24"
					weight="0.421209846314504"/>
				<Con
					from="25"
					weight="0.0104985507446743"/>
				<Con
					from="26"
					weight="0.063185251001252"/>
				<Con
					from="27"
					weight="-0.399176875957987"/>
				<Con
					from="28"
					weight="0.283977457819136"/>
				<Con
					from="29"
					weight="0.118777196554635"/>
				<Con
					from="30"
					weight="0.284796016765541"/>
				<Con
					from="31"
					weight="-0.35998309638256"/>
				<Con
					from="32"
					weight="-0.204949609805224"/>
				<Con
					from="33"
					weight="0.363608960873549"/>
				<Con
					from="34"
					weight="0.081563075486029"/>
				<Con
					from="35"
					weight="0.385256122951904"/>
				<Con
					from="36"
					weight="0.142764792668463"/>
				<Con
					from="37"
					weight="-0.144631498186829"/>
				<Con
					from="38"
					weight="-0.454528143012189"/>
				<Con
					from="39"
					weight="0.486524711136294"/>
				<Con
					from="40"
					weight="-0.487532103152906"/>
				<Con
					from="41"
					weight="0.453874781649102"/>
				<Con
					from="42"
					weight="0.426800225299051"/>
			</Neuron>
		</NeuralLayer>
		<NeuralLayer
			numberOfNeurons="2"
			activationFunction="identity"
			normalizationMethod="softmax">
			<Neuron
				id="52"
				bias="0.462742313074817">
				<Con
					from="43"
					weight="-1.75321068681736"/>
				<Con
					from="44"
					weight="-0.241275771781685"/>
				<Con
					from="45"
					weight="-1.52077758202352"/>
				<Con
					from="46"
					weight="1.50161468114322"/>
				<Con
					from="47"
					weight="1.0874154442901"/>
				<Con
					from="48"
					weight="1.05553210366654"/>
				<Con
					from="49"
					weight="0.0308711717031468"/>
				<Con
					from="50"
					weight="-0.783124375716153"/>
				<Con
					from="51"
					weight="0.711811508938289"/>
			</Neuron>
			<Neuron
				id="53"
				bias="-0.617840443069985">
				<Con
					from="43"
					weight="2.07945937963162"/>
				<Con
					from="44"
					weight="0.934554877485963"/>
				<Con
					from="45"
					weight="1.9043687133307"/>
				<Con
					from="46"
					weight="-1.46839677745094"/>
				<Con
					from="47"
					weight="-1.5556393462213"/>
				<Con
					from="48"
					weight="-0.712899167352791"/>
				<Con
					from="49"
					weight="0.260527782874598"/>
				<Con
					from="50"
					weight="0.767584805470261"/>
				<Con
					from="51"
					weight="-1.07932079206369"/>
			</Neuron>
		</NeuralLayer>
		<NeuralOutputs>
			<NeuralOutput
				outputNeuron="52">
				<DerivedField
					optype="categorical"
					dataType="double">
					<FieldRef
						field="GRUPODERIESGOValue0"/>
				</DerivedField>
			</NeuralOutput>
			<NeuralOutput
				outputNeuron="53">
				<DerivedField
					optype="categorical"
					dataType="double">
					<FieldRef
						field="GRUPODERIESGOValue1"/>
				</DerivedField>
			</NeuralOutput>
		</NeuralOutputs>
	</NeuralNetwork>
</PMML>
